# Supplementary material for: Bis[4-(dimethyl­amino)pyridinium] hexa­kis[bromido/chlorido(0.78/0.22)]stannate(IV)
Source: Acta Crystallogr Sect E Struct Rep Online. 2009 Jun 6;65(Pt 7):m715. doi: 10.1107/S1600536809019734 (PMC2969252; doi:10.1107/S1600536809019734)
Supplement: Supplementary file 1 [file e-65-0m715-sup1.cif]

##############################################################################
###                                                                        ###
###        Electronic paper (Acta Crystallographica Section E)             ###
###                                                                        ###
##############################################################################
#                                                                            #
# This CIF contains the data in a paper accepted for publication in Acta     #
# Crystallographica Section E. It conforms to the requirements of Notes      #
# for Authors for Section E, and has been peer reviewed under the auspices   #
# of the IUCr Commission on Journals.                                        #
#                                                                            #
# Full details of the Crystallographic Information File format               #
# are given in the paper "The Crystallographic Information File (CIF):       #
# a New Standard Archive File for Crystallography" by S. R. Hall, F. H.      #
# Allen and I. D. Brown [Acta Cryst. (1991), A47, 655-685].                  #
#                                                                            #
# The current version of the core CIF dictionary is obtainable from          #
# ftp://ftp.iucr.org/pub/cif_core.dic. The current version number is 2.4.    #
#                                                                            #
# Software is freely available for graphical display of the structure(s) in  #
# this CIF.  For information consult the CIF home page http://www.iucr.org/  #
# cif/home.html                                                              #
#                                                                            #
# This file may be used for bona fide research purposes within the           #
# scientific community so long as proper attribution is given to the journal # 
# article from which it was obtained.                                        #
#                                                                            #
##############################################################################
                                             
data_global
_audit_creation_method     SHELXL-97
_journal_date_recd_electronic     2009-05-19
_journal_date_accepted     2009-05-25
_journal_name_full     'Acta Crystallographica, Section E'
_journal_year     2009
_journal_volume     65
_journal_issue      7
_journal_page_first     m715
_journal_page_last     m715
_journal_paper_category     QM
_journal_coeditor_code     TK2458
_publ_contact_author
;
Dr. Seik Weng Ng
Department of Chemistry
University of Malaya
50603 Kuala Lumpur
Malaysia
;
_publ_contact_author_email     seikweng@um.edu.my
_publ_contact_author_fax     '03 7967 4193'
_publ_contact_author_phone     '03 7967 6778'
_publ_section_title
;
Bis[4-(dimethylamino)pyridinium]
hexakis[bromido/chlorido(0.78/0.22)]stannate(IV)
;
loop_
    _publ_author_name
    _publ_author_address
    'Lo, Kong Mun'
;
Department of Chemistry
University of Malaya
50603 Kuala Lumpur
Malaysia
;
    'Ng, Seik Weng'
;
Department of Chemistry
University of Malaya
50603 Kuala Lumpur
Malaysia
;
_publ_section_synopsis     .
data_I
_audit_creation_method     SHELXL-97
_chemical_name_systematic
;
Bis[4-(dimethylamino)pyridinium]
hexakis[bromido/chlorido(0.78/0.22)]stannate(IV)
;
_chemical_name_common     ?
_chemical_formula_moiety     '2(C7 H11 N2 +), Br4.67 Cl1.33 Sn 2-'
_chemical_formula_sum     'C14 H22 Br4.67 Cl1.33 N4 Sn'
_chemical_formula_iupac     '(C7 H11 N2)2 [Sn Br4.67 Cl1.33]'
_chemical_formula_weight     785.15
_chemical_melting_point     ?
_symmetry_cell_setting     Monoclinic
_symmetry_space_group_name_H-M     'P 21/c'
_symmetry_space_group_name_Hall     '-P 2ybc'
loop_
    _symmetry_equiv_pos_as_xyz
    'x, y, z'
    '-x, y+1/2, -z+1/2'
    '-x, -y, -z'
    'x, -y-1/2, z-1/2'
_cell_length_a     8.4530(2)
_cell_length_b     11.9036(2)
_cell_length_c     11.9093(2)
_cell_angle_alpha     90
_cell_angle_beta     107.1090(10)
_cell_angle_gamma     90
_cell_volume     1145.30(4)
_cell_formula_units_Z     2
_cell_measurement_reflns_used     4263
_cell_measurement_theta_min     2.5
_cell_measurement_theta_max     28.3
_cell_measurement_temperature     100(2)
_exptl_crystal_description     'Irregular block'
_exptl_crystal_colour     Colorless
_exptl_crystal_size_max     0.30
_exptl_crystal_size_mid     0.25
_exptl_crystal_size_min     0.20
_exptl_crystal_density_diffrn     2.277
_exptl_crystal_density_meas     ?
_exptl_crystal_density_method     'not measured'
_exptl_crystal_F_000     740
_exptl_absorpt_coefficient_mu     9.416
_exptl_absorpt_correction_type     Multi-scan
_exptl_absorpt_process_details     '(SADABS; Sheldrick, 1996)'
_exptl_absorpt_correction_T_min     0.504
_exptl_absorpt_correction_T_max     0.746
_diffrn_ambient_temperature     100(2)
_diffrn_radiation_type     MoK\a
_diffrn_radiation_wavelength     0.71073
_diffrn_radiation_source     'fine-focus sealed tube'
_diffrn_radiation_monochromator     graphite
_diffrn_measurement_device_type     'Bruker SMART APEX'
_diffrn_measurement_method     \w
_diffrn_detector_area_resol_mean     ?
_diffrn_reflns_number     10319
_diffrn_reflns_av_R_equivalents     0.033
_diffrn_reflns_av_sigmaI/netI     0.030
_diffrn_reflns_theta_min     2.5
_diffrn_reflns_theta_max     27.5
_diffrn_reflns_theta_full     27.5
_diffrn_measured_fraction_theta_max     1.000
_diffrn_measured_fraction_theta_full     1.000
_diffrn_reflns_limit_h_min     -10
_diffrn_reflns_limit_h_max     10
_diffrn_reflns_limit_k_min     -15
_diffrn_reflns_limit_k_max     15
_diffrn_reflns_limit_l_min     -14
_diffrn_reflns_limit_l_max     15
_diffrn_standards_number     0
_diffrn_standards_interval_count     0
_diffrn_standards_interval_time     0
_diffrn_standards_decay_%     0
_reflns_number_total     2622
_reflns_number_gt     2240
_reflns_threshold_expression     I>2\s(I)
_refine_ls_structure_factor_coef     Fsqd
_refine_ls_matrix_type     full
_refine_ls_R_factor_all     0.031
_refine_ls_R_factor_gt     0.023
_refine_ls_wR_factor_gt     0.056
_refine_ls_wR_factor_ref     0.060
_refine_ls_goodness_of_fit_ref     0.99
_refine_ls_restrained_S_all     0.99
_refine_ls_number_reflns     2622
_refine_ls_number_parameters     127
_refine_ls_number_restraints     6
_refine_ls_hydrogen_treatment     mixed
_refine_ls_weighting_scheme     calc
_refine_ls_weighting_details
         'calc w=1/[\s^2^(Fo^2^)+(0.0343P)^2^+0.6005P] where P=(Fo^2^+2Fc^2^)/3'
_atom_sites_solution_hydrogens     geom
_atom_sites_solution_primary     direct
_atom_sites_solution_secondary     difmap
_refine_ls_shift/su_max     0.001
_refine_ls_shift/su_mean     0.001
_refine_diff_density_max     0.80
_refine_diff_density_min     -0.87
_refine_ls_extinction_method     none
_refine_ls_extinction_coef     ?
loop_
    _atom_type_symbol
    _atom_type_description
    _atom_type_scat_dispersion_real
    _atom_type_scat_dispersion_imag
    _atom_type_scat_source
    'C' 'C' 0.0033 0.0016
                         'International Tables Vol C Tables 4.2.6.8 and 6.1.1.4'
    'H' 'H' 0.0000 0.0000
                         'International Tables Vol C Tables 4.2.6.8 and 6.1.1.4'
    'N' 'N' 0.0061 0.0033
                         'International Tables Vol C Tables 4.2.6.8 and 6.1.1.4'
    'Cl' 'Cl' 0.1484 0.1585
                         'International Tables Vol C Tables 4.2.6.8 and 6.1.1.4'
    'Br' 'Br' -0.2901 2.4595
                         'International Tables Vol C Tables 4.2.6.8 and 6.1.1.4'
    'Sn' 'Sn' -0.6537 1.4246
                         'International Tables Vol C Tables 4.2.6.8 and 6.1.1.4'
_computing_data_collection     'APEX2 (Bruker, 2007)'
_computing_cell_refinement     'SAINT (Bruker, 2007)'
_computing_data_reduction     'SAINT (Bruker, 2007)'
_computing_structure_solution     'SHELXS97 (Sheldrick, 2008)'
_computing_structure_refinement     'SHELXL97 (Sheldrick, 2008)'
_computing_molecular_graphics     'X-SEED (Barbour, 2001)'
_computing_publication_material     'pubCIF (Westrip, 2009)'
loop_
    _atom_site_type_symbol
    _atom_site_label
    _atom_site_fract_x
    _atom_site_fract_y
    _atom_site_fract_z
    _atom_site_U_iso_or_equiv
    _atom_site_adp_type
    _atom_site_calc_flag
    _atom_site_refinement_flags
    _atom_site_occupancy
    _atom_site_disorder_assembly
    _atom_site_disorder_group
    Sn Sn1 0.5000 0.5000 0.5000 0.01384(8) Uani d S 1 . .
    Br Br1 0.50914(5) 0.63592(3) 0.66901(3) 0.02247(12) Uani d P 0.6143(14) . .
    Br Br2 0.58481(5) 0.33875(3) 0.64866(3) 0.02405(12) Uani d P 0.8309(9) . .
    Br Br3 0.80683(4) 0.53911(3) 0.52227(3) 0.02760(12) Uani d P 0.8878(10) . .
    Cl Cl1 0.50914(5) 0.63592(3) 0.66901(3) 0.02247(12) Uani d P 0.3858(14) . .
    Cl Cl2 0.58481(5) 0.33875(3) 0.64866(3) 0.02405(12) Uani d P 0.1122(10) . .
    Cl Cl3 0.80683(4) 0.53911(3) 0.52227(3) 0.02760(12) Uani d P 0.1691(9) . .
    N N1 0.6521(4) 0.8743(2) 0.5886(3) 0.0309(7) Uani d D 1 . .
    H H1 0.598(5) 0.812(2) 0.593(4) 0.061(14) Uiso d D 1 . .
    N N2 0.9135(3) 1.1561(2) 0.5550(2) 0.0231(6) Uani d . 1 . .
    C C1 0.7281(4) 0.9350(3) 0.6844(3) 0.0304(8) Uani d . 1 . .
    H H1A 0.7212 0.9116 0.7590 0.036 Uiso calc R 1 . .
    C C2 0.8143(4) 1.0288(3) 0.6765(3) 0.0259(7) Uani d . 1 . .
    H H2 0.8683 1.0696 0.7457 0.031 Uiso calc R 1 . .
    C C3 0.8251(4) 1.0670(3) 0.5661(3) 0.0190(6) Uani d . 1 . .
    C C4 0.7363(4) 1.0019(3) 0.4663(3) 0.0228(7) Uani d . 1 . .
    H H4 0.7345 1.0249 0.3896 0.027 Uiso calc R 1 . .
    C C5 0.6553(4) 0.9080(3) 0.4810(3) 0.0297(8) Uani d . 1 . .
    H H5 0.5994 0.8645 0.4142 0.036 Uiso calc R 1 . .
    C C6 1.0103(4) 1.2201(3) 0.6573(3) 0.0349(8) Uani d . 1 . .
    H H6A 0.9356 1.2652 0.6883 0.052 Uiso calc R 1 . .
    H H6B 1.0876 1.2697 0.6340 0.052 Uiso calc R 1 . .
    H H6C 1.0725 1.1680 0.7182 0.052 Uiso calc R 1 . .
    C C7 0.9124(4) 1.1989(3) 0.4397(3) 0.0293(7) Uani d . 1 . .
    H H7A 0.9577 1.1418 0.3985 0.044 Uiso calc R 1 . .
    H H7B 0.9802 1.2670 0.4496 0.044 Uiso calc R 1 . .
    H H7C 0.7985 1.2166 0.3937 0.044 Uiso calc R 1 . .
loop_
    _atom_site_aniso_label
    _atom_site_aniso_U_11
    _atom_site_aniso_U_22
    _atom_site_aniso_U_33
    _atom_site_aniso_U_12
    _atom_site_aniso_U_13
    _atom_site_aniso_U_23
    Sn1 0.01350(14) 0.01560(14) 0.01208(14) -0.00189(10) 0.00326(11)
                                                                    -0.00020(11)
    Br1 0.0329(2) 0.0187(2) 0.0178(2) -0.00322(16) 0.01055(17) -0.00423(15)
    Br2 0.0329(2) 0.01902(19) 0.01671(19) -0.00065(14) 0.00180(15) 0.00479(13)
    Br3 0.01394(18) 0.0409(2) 0.0279(2) -0.00705(13) 0.00609(14) -0.00114(15)
    Cl1 0.0329(2) 0.0187(2) 0.0178(2) -0.00322(16) 0.01055(17) -0.00423(15)
    Cl2 0.0329(2) 0.01902(19) 0.01671(19) -0.00065(14) 0.00180(15) 0.00479(13)
    Cl3 0.01394(18) 0.0409(2) 0.0279(2) -0.00705(13) 0.00609(14) -0.00114(15)
    N1 0.0277(16) 0.0246(15) 0.0427(19) 0.0002(12) 0.0141(14) 0.0088(14)
    N2 0.0235(14) 0.0244(14) 0.0195(14) -0.0029(11) 0.0032(11) -0.0017(11)
    C1 0.0298(19) 0.037(2) 0.0273(18) 0.0121(15) 0.0138(15) 0.0114(16)
    C2 0.0256(17) 0.0335(18) 0.0190(17) 0.0045(14) 0.0071(14) 0.0010(13)
    C3 0.0157(14) 0.0217(15) 0.0185(15) 0.0046(11) 0.0036(12) 0.0009(12)
    C4 0.0214(15) 0.0252(16) 0.0198(16) -0.0003(13) 0.0030(13) -0.0026(13)
    C5 0.0238(17) 0.0282(18) 0.033(2) -0.0001(13) 0.0021(15) -0.0037(15)
    C6 0.033(2) 0.035(2) 0.033(2) -0.0101(15) 0.0035(16) -0.0085(16)
    C7 0.0300(18) 0.0285(18) 0.0270(18) -0.0048(14) 0.0045(14) 0.0082(14)
loop_
    _geom_bond_atom_site_label_1
    _geom_bond_atom_site_label_2
    _geom_bond_site_symmetry_2
    _geom_bond_distance
    _geom_bond_publ_flag
    Sn1 Br1 . 2.5658(4) ?
    Sn1 Cl1 3_666 2.5658(4) ?
    Sn1 Br1 3_666 2.5658(4) ?
    Sn1 Br2 . 2.5663(3) ?
    Sn1 Cl2 3_666 2.5663(3) ?
    Sn1 Br2 3_666 2.5663(3) ?
    Sn1 Cl3 3_666 2.5709(3) ?
    Sn1 Br3 3_666 2.5709(3) ?
    Sn1 Br3 . 2.5709(3) ?
    N1 C1 . 1.343(5) ?
    N1 C5 . 1.351(5) ?
    N1 H1 . 0.882(10) ?
    N2 C3 . 1.327(4) ?
    N2 C6 . 1.466(4) ?
    N2 C7 . 1.462(4) ?
    C1 C2 . 1.351(5) ?
    C1 H1A . 0.9500 ?
    C2 C3 . 1.419(4) ?
    C2 H2 . 0.9500 ?
    C3 C4 . 1.433(4) ?
    C4 C5 . 1.349(5) ?
    C4 H4 . 0.9500 ?
    C5 H5 . 0.9500 ?
    C6 H6A . 0.9800 ?
    C6 H6B . 0.9800 ?
    C6 H6C . 0.9800 ?
    C7 H7A . 0.9800 ?
    C7 H7B . 0.9800 ?
    C7 H7C . 0.9800 ?
loop_
    _geom_angle_atom_site_label_1
    _geom_angle_atom_site_label_2
    _geom_angle_atom_site_label_3
    _geom_angle_site_symmetry_1
    _geom_angle_site_symmetry_3
    _geom_angle
    _geom_angle_publ_flag
    Br1 Sn1 Cl1 . 3_666 180.0 ?
    Br1 Sn1 Br1 . 3_666 180.0 ?
    Cl1 Sn1 Br1 3_666 3_666 0.000(14) ?
    Br1 Sn1 Br2 . . 89.576(13) ?
    Cl1 Sn1 Br2 3_666 . 90.424(13) ?
    Br1 Sn1 Br2 3_666 . 90.424(13) ?
    Br1 Sn1 Cl2 . 3_666 90.424(13) ?
    Cl1 Sn1 Cl2 3_666 3_666 89.576(12) ?
    Br1 Sn1 Cl2 3_666 3_666 89.576(12) ?
    Br2 Sn1 Cl2 . 3_666 180.0 ?
    Br1 Sn1 Br2 . 3_666 90.424(13) ?
    Cl1 Sn1 Br2 3_666 3_666 89.576(12) ?
    Br1 Sn1 Br2 3_666 3_666 89.576(12) ?
    Br2 Sn1 Br2 . 3_666 180.0 ?
    Cl2 Sn1 Br2 3_666 3_666 0.00(2) ?
    Br1 Sn1 Cl3 . 3_666 89.529(12) ?
    Cl1 Sn1 Cl3 3_666 3_666 90.471(12) ?
    Br1 Sn1 Cl3 3_666 3_666 90.471(12) ?
    Br2 Sn1 Cl3 . 3_666 90.248(12) ?
    Cl2 Sn1 Cl3 3_666 3_666 89.752(12) ?
    Br2 Sn1 Cl3 3_666 3_666 89.752(12) ?
    Br1 Sn1 Br3 . 3_666 89.529(12) ?
    Cl1 Sn1 Br3 3_666 3_666 90.471(12) ?
    Br1 Sn1 Br3 3_666 3_666 90.471(12) ?
    Br2 Sn1 Br3 . 3_666 90.248(12) ?
    Cl2 Sn1 Br3 3_666 3_666 89.752(12) ?
    Br2 Sn1 Br3 3_666 3_666 89.752(12) ?
    Cl3 Sn1 Br3 3_666 3_666 0.00(2) ?
    Br1 Sn1 Br3 . . 90.471(12) ?
    Cl1 Sn1 Br3 3_666 . 89.529(12) ?
    Br1 Sn1 Br3 3_666 . 89.529(12) ?
    Br2 Sn1 Br3 . . 89.752(12) ?
    Cl2 Sn1 Br3 3_666 . 90.248(12) ?
    Br2 Sn1 Br3 3_666 . 90.248(12) ?
    Cl3 Sn1 Br3 3_666 . 180.000(17) ?
    Br3 Sn1 Br3 3_666 . 180.000(17) ?
    C1 N1 C5 . . 120.5(3) ?
    C1 N1 H1 . . 122(3) ?
    C5 N1 H1 . . 118(3) ?
    C3 N2 C6 . . 121.7(3) ?
    C3 N2 C7 . . 121.6(3) ?
    C6 N2 C7 . . 116.6(3) ?
    N1 C1 C2 . . 121.2(3) ?
    N1 C1 H1A . . 119.4 ?
    C2 C1 H1A . . 119.4 ?
    C1 C2 C3 . . 120.8(3) ?
    C1 C2 H2 . . 119.6 ?
    C3 C2 H2 . . 119.6 ?
    N2 C3 C2 . . 122.7(3) ?
    N2 C3 C4 . . 121.5(3) ?
    C2 C3 C4 . . 115.7(3) ?
    C5 C4 C3 . . 120.2(3) ?
    C5 C4 H4 . . 119.9 ?
    C3 C4 H4 . . 119.9 ?
    C4 C5 N1 . . 121.4(3) ?
    C4 C5 H5 . . 119.3 ?
    N1 C5 H5 . . 119.3 ?
    N2 C6 H6A . . 109.5 ?
    N2 C6 H6B . . 109.5 ?
    H6A C6 H6B . . 109.5 ?
    N2 C6 H6C . . 109.5 ?
    H6A C6 H6C . . 109.5 ?
    H6B C6 H6C . . 109.5 ?
    N2 C7 H7A . . 109.5 ?
    N2 C7 H7B . . 109.5 ?
    H7A C7 H7B . . 109.5 ?
    N2 C7 H7C . . 109.5 ?
    H7A C7 H7C . . 109.5 ?
    H7B C7 H7C . . 109.5 ?
loop_
    _geom_torsion_atom_site_label_1
    _geom_torsion_atom_site_label_2
    _geom_torsion_atom_site_label_3
    _geom_torsion_atom_site_label_4
    _geom_torsion_site_symmetry_1
    _geom_torsion_site_symmetry_2
    _geom_torsion_site_symmetry_3
    _geom_torsion_site_symmetry_4
    _geom_torsion
    _geom_torsion_publ_flag
    C5 N1 C1 C2 . . . . -2.3(5) ?
    N1 C1 C2 C3 . . . . 0.9(5) ?
    C6 N2 C3 C2 . . . . 1.6(5) ?
    C7 N2 C3 C2 . . . . -175.2(3) ?
    C6 N2 C3 C4 . . . . -177.3(3) ?
    C7 N2 C3 C4 . . . . 5.9(5) ?
    C1 C2 C3 N2 . . . . -177.4(3) ?
    C1 C2 C3 C4 . . . . 1.5(5) ?
    N2 C3 C4 C5 . . . . 176.1(3) ?
    C2 C3 C4 C5 . . . . -2.8(5) ?
    C3 C4 C5 N1 . . . . 1.6(5) ?
    C1 N1 C5 C4 . . . . 1.0(5) ?
loop_
    _geom_hbond_atom_site_label_D
    _geom_hbond_atom_site_label_H
    _geom_hbond_atom_site_label_A
    _geom_hbond_site_symmetry_A
    _geom_hbond_distance_DH
    _geom_hbond_distance_HA
    _geom_hbond_distance_DA
    _geom_hbond_angle_DHA
    _geom_hbond_publ_flag
    N1 H1 Br1 . 0.880(10)
                        2.484(18) 3.334(3) 162(4) yes
