# Supplementary material for: Bis[4-(dimethyl­amino)pyridinium] hexa­kis[bromido/chlorido(0.78/0.22)]stannate(IV)
Source: Acta Crystallogr Sect E Struct Rep Online. 2009 Jun 6;65(Pt 7):m715. doi: 10.1107/S1600536809019734 (PMC2969252; doi:10.1107/S1600536809019734)
Supplement: Supplementary file 2 [file e-65-0m715-Isup2.hkl]

# 
# h,k,l, Fc-squared, Fo-squared, sigma(Fo-squared) and status flag 
# 
data_I
_shelx_title '  P21/c' 
_shelx_refln_list_code          4 
_shelx_F_calc_maximum      316.62 
_exptl_crystal_F_000       739.94 
_reflns_d_resolution_high  0.7696 
 
loop_ 
 _symmetry_equiv_pos_as_xyz 
 'x, y, z' 
 '-x, y+1/2, -z+1/2' 
 '-x, -y, -z' 
 'x, -y-1/2, z-1/2' 
 
_cell_length_a     8.4530 
_cell_length_b    11.9036 
_cell_length_c    11.9093 
_cell_angle_alpha  90.000 
_cell_angle_beta  107.109 
_cell_angle_gamma  90.000 
 
_shelx_F_squared_multiplier     1.000 
 
loop_ 
 _refln_index_h 
 _refln_index_k 
 _refln_index_l 
 _refln_F_squared_calc 
 _refln_F_squared_meas 
 _refln_F_squared_sigma 
 _refln_observed_status 
   1   0   0    37908.70    40461.24    725.88 o 
   2   0   0    12235.29    12591.22    228.75 o 
   3   0   0    48070.15    49458.70   1345.94 o 
   4   0   0    10076.40    10360.38    237.80 o 
   5   0   0      230.49      277.62     31.56 o 
   6   0   0     7261.51     7315.65    207.69 o 
   7   0   0     8000.31     7835.14    187.85 o 
   8   0   0       11.43       12.84     43.23 o 
   9   0   0     3845.61     3812.61    158.15 o 
  10   0   0     8163.22     8272.06    353.04 o 
   1   1   0      211.19      241.75     12.14 o 
   2   1   0      329.51      396.17     12.36 o 
   3   1   0     9765.71    10330.12    159.67 o 
   4   1   0      628.51      682.36     24.44 o 
   5   1   0      716.80      733.87     26.12 o 
   6   1   0       25.35       42.99     16.72 o 
   7   1   0     2259.44     2166.15     57.85 o 
   8   1   0     1345.51     1460.46     60.65 o 
   9   1   0      965.65     1009.92     49.84 o 
  10   1   0      293.67      344.89     49.70 o 
   0   2   0    24711.75    27612.88    607.19 o 
   1   2   0     1559.41     1362.39     25.16 o 
   2   2   0    10901.71    11300.51    163.15 o 
   3   2   0    26721.16    26362.10    373.91 o 
   4   2   0     9167.12     9195.46    136.56 o 
   5   2   0       36.04       46.31     18.06 o 
   6   2   0    11457.87    11359.03    192.93 o 
   7   2   0     6590.61     6622.30    108.43 o 
   8   2   0       37.35       27.89     25.78 o 
   9   2   0     1923.88     1921.75     73.69 o 
  10   2   0     2053.48     2137.27    134.81 o 
   1   3   0     8146.82     8041.42    115.28 o 
   2   3   0       15.80       26.38      7.62 o 
   3   3   0     1136.61     1200.01     26.15 o 
   4   3   0      759.03      709.62     23.78 o 
   5   3   0       20.07       31.92     18.32 o 
   6   3   0      701.58      688.69     31.80 o 
   7   3   0      995.76     1029.78     35.49 o 
   8   3   0      959.78     1014.29     38.66 o 
   9   3   0      224.52      227.03     44.02 o 
  10   3   0      152.90      139.58     61.63 o 
   0   4   0       98.02      194.83     33.13 o 
   1   4   0     9911.46    10429.33    138.06 o 
   2   4   0     4875.86     4861.35    136.94 o 
   3   4   0     4098.87     4052.79     65.18 o 
   4   4   0     3797.79     3817.77     71.54 o 
   5   4   0       74.63      118.34     20.18 o 
   6   4   0     3155.70     3136.14     69.64 o 
   7   4   0     1161.02     1124.12     39.00 o 
   8   4   0        9.28       -3.74     27.62 o 
   9   4   0      515.51      590.21     56.06 o 
  10   4   0      788.65      688.47     73.21 o 
   1   5   0    11029.62    10674.80    259.81 o 
   2   5   0       16.65       28.26      8.54 o 
   3   5   0      800.08      812.31     23.88 o 
   4   5   0     7013.27     6764.19    105.50 o 
   5   5   0      316.34      321.44     27.51 o 
   6   5   0     2766.24     2688.78     64.56 o 
   7   5   0       51.28       38.97     25.73 o 
   8   5   0      450.38      443.92     37.84 o 
   9   5   0     4557.48     4532.36    102.39 o 
   0   6   0    33541.09    34347.20    802.46 o 
   1   6   0    22067.21    21766.31    262.76 o 
   2   6   0    16134.83    15706.72    248.87 o 
   3   6   0     9344.83     8944.86    148.75 o 
   4   6   0     1707.49     1674.60     38.17 o 
   5   6   0      721.14      701.92     35.52 o 
   6   6   0       25.77        5.34     25.57 o 
   7   6   0      635.14      627.58     37.60 o 
   8   6   0      680.93      696.84     43.18 o 
   9   6   0     2035.78     2071.44    100.85 o 
   1   7   0      102.04       74.18     14.17 o 
   2   7   0     7675.89     7324.78    128.10 o 
   3   7   0     7628.81     7569.86    129.09 o 
   4   7   0      484.94      525.45     26.55 o 
   5   7   0      605.51      547.68     53.66 o 
   6   7   0     1492.32     1521.70     45.76 o 
   7   7   0     1329.46     1336.98     52.46 o 
   8   7   0      161.24      146.44     43.73 o 
   9   7   0      314.56      316.80     52.66 o 
   0   8   0     4248.73     4312.99     90.81 o 
   1   8   0    11840.28    12063.35    194.77 o 
   2   8   0    12085.60    11632.85    161.39 o 
   3   8   0     3992.37     3973.54     76.52 o 
   4   8   0     7381.69     7471.77    131.04 o 
   5   8   0    10270.41     9958.03    197.12 o 
   6   8   0     5080.14     5171.13    118.25 o 
   7   8   0     2567.05     2606.61     82.36 o 
   8   8   0     4241.21     4111.43    110.98 o 
   1   9   0      706.08      665.22     21.77 o 
   2   9   0     1456.90     1446.43     34.11 o 
   3   9   0      399.32      384.06     27.39 o 
   4   9   0     1037.84      977.67     39.21 o 
   5   9   0      122.05       97.09     21.07 o 
   6   9   0      184.21      203.53     40.01 o 
   7   9   0     1123.57     1190.02     83.20 o 
   8   9   0      314.78      258.85     52.48 o 
   0  10   0     3232.43     3284.91     69.17 o 
   1  10   0       26.09       11.39     17.75 o 
   2  10   0      419.16      434.75     26.71 o 
   3  10   0      336.89      309.25     30.10 o 
   4  10   0      740.46      824.44     48.67 o 
   5  10   0     4900.43     4794.70    163.47 o 
   6  10   0      830.21      727.07     51.66 o 
   7  10   0      258.23      320.26     51.35 o 
   8  10   0     1901.12     2080.59    165.06 o 
   1  11   0     1535.40     1601.10     37.70 o 
   2  11   0      794.48      763.83     32.54 o 
   3  11   0     2098.54     2067.21     57.89 o 
   4  11   0     2111.05     2137.71     71.40 o 
   5  11   0       14.81      -26.60     39.67 o 
   6  11   0      134.95       83.53     45.07 o 
   7  11   0        9.02       27.36     50.35 o 
   0  12   0      472.62      485.16     53.44 o 
   1  12   0     3128.19     3213.79     91.53 o 
   2  12   0     2164.62     2123.46     54.69 o 
   3  12   0      159.05      162.00     38.68 o 
   4  12   0       50.67       -5.94     39.83 o 
   5  12   0      295.59      329.94     53.59 o 
   6  12   0      664.65      788.10     59.54 o 
   1  13   0      271.61      152.61     33.25 o 
   2  13   0      616.93      667.31     47.76 o 
   3  13   0      387.39      357.45     45.69 o 
   4  13   0      453.58      322.86     49.10 o 
   5  13   0      492.04      471.05     55.56 o 
   0  14   0     1882.97     1521.77    154.35 o 
   1  14   0     3061.59     2793.62    126.83 o 
   2  14   0     4009.46     3961.19     94.61 o 
   3  14   0     1024.64      859.43     98.90 o 
   4  14   0     2393.90     2579.19    108.04 o 
   1  15   0      345.90      324.98     93.73 o 
   2  15   0       35.99       31.21     43.64 o 
 -10   1   1     5319.67     5498.57    198.33 o 
  -9   1   1     1201.22     1210.28     81.09 o 
  -8   1   1       49.62       73.58     30.16 o 
  -7   1   1     6066.08     6002.29    112.09 o 
  -6   1   1     7560.66     7361.47    129.58 o 
  -5   1   1       64.48       63.47     22.67 o 
  -4   1   1    19798.03    19596.19    313.28 o 
  -3   1   1    65115.41    61912.28   1120.13 o 
  -2   1   1    17449.00    16945.47    235.77 o 
  -1   1   1    14885.15    15536.82    247.40 o 
   0   1   1    28265.87    29449.00    527.80 o 
   1   1   1    14464.30    14936.83    468.21 o 
   2   1   1     1594.75     1539.13     24.18 o 
   3   1   1    20753.38    21113.89    250.37 o 
   4   1   1     2692.49     2795.68     39.95 o 
   5   1   1     1837.99     1866.54     35.43 o 
   6   1   1     6321.73     6279.26    100.19 o 
   7   1   1     5122.44     5228.48    100.82 o 
   8   1   1       12.44       27.10     37.02 o 
   9   1   1     2218.22     2118.61     70.51 o 
  10   1   1     5755.55     5890.00    240.41 o 
 -10   2   1      251.12      273.42     52.15 o 
  -9   2   1      908.79      849.33     68.64 o 
  -8   2   1        1.42       27.66     29.37 o 
  -7   2   1      473.20      473.56     31.29 o 
  -6   2   1     9507.72     9120.65    156.41 o 
  -5   2   1     5393.07     5038.54     90.89 o 
  -4   2   1     3665.32     3595.49     65.85 o 
  -3   2   1    20775.44    21090.85    300.87 o 
  -2   2   1    40800.19    40675.76    576.25 o 
  -1   2   1      788.93      869.46     16.49 o 
   0   2   1      112.69      133.75     12.28 o 
   1   2   1      120.36      138.19      6.33 o 
   2   2   1     7977.95     8232.05    120.90 o 
   3   2   1     1328.54     1385.82     31.91 o 
   4   2   1     9748.34     9937.98    134.35 o 
   5   2   1     4820.25     4947.26     74.25 o 
   6   2   1     3849.79     3787.06     62.89 o 
   7   2   1     7993.90     7993.09    143.61 o 
   8   2   1     2802.92     2830.45     84.63 o 
   9   2   1        5.27      -21.04     42.29 o 
  10   2   1     1066.80     1042.30     59.19 o 
 -10   3   1     2450.34     2636.48     96.12 o 
  -9   3   1      935.98      969.74     57.36 o 
  -8   3   1      278.48      297.54     33.51 o 
  -7   3   1     9253.52     9064.31    158.89 o 
  -6   3   1     6243.30     5896.29    108.24 o 
  -5   3   1      142.98      152.07     18.64 o 
  -4   3   1      273.48      354.46     18.30 o 
  -3   3   1      127.03      125.97     12.12 o 
  -2   3   1     4063.19     4528.75     76.13 o 
  -1   3   1     9771.17    11335.05    163.74 o 
   0   3   1     8916.41     8705.09    234.79 o 
   1   3   1       79.02      123.06      6.97 o 
   2   3   1     3472.30     3366.61     48.48 o 
   3   3   1    25785.42    25441.67    362.30 o 
   4   3   1    10186.12     9871.07    161.95 o 
   5   3   1     3760.13     3733.34     59.96 o 
   6   3   1     9040.03     8993.46    127.49 o 
   7   3   1     5586.99     5592.29     97.31 o 
   8   3   1      419.13      414.29     35.05 o 
   9   3   1       92.67       96.04     44.68 o 
  10   3   1     1145.15     1193.42    113.13 o 
 -10   4   1       36.24       36.68     49.93 o 
  -9   4   1     1936.95     1824.11     62.59 o 
  -8   4   1      194.66      143.38     38.19 o 
  -7   4   1     2689.85     2535.67     63.46 o 
  -6   4   1      516.99      580.47     29.60 o 
  -5   4   1     2904.48     2881.94     60.28 o 
  -4   4   1    28263.73    27527.62    442.84 o 
  -3   4   1      867.94      934.14     26.96 o 
  -2   4   1      150.12      183.64      9.80 o 
  -1   4   1     4017.79     4410.16     70.88 o 
   0   4   1     2420.24     2611.93     53.93 o 
   1   4   1    13302.88    13714.66    179.65 o 
   2   4   1      265.60      309.73     22.15 o 
   3   4   1       27.86       37.09     10.47 o 
   4   4   1     3845.65     3931.99     65.93 o 
   5   4   1     3804.80     3884.67     68.09 o 
   6   4   1     6381.29     6406.26     96.25 o 
   7   4   1      165.58      150.67     26.92 o 
   8   4   1     1489.86     1414.86     48.88 o 
   9   4   1     2130.62     2085.25     98.42 o 
 -10   5   1      565.08      596.14     62.27 o 
  -9   5   1      455.18      433.99     41.94 o 
  -8   5   1       33.28       15.38     36.64 o 
  -7   5   1      836.27      833.89     38.71 o 
  -6   5   1     3013.67     3029.03     67.34 o 
  -5   5   1      114.07      128.17     19.01 o 
  -4   5   1      673.49      781.07     63.74 o 
  -3   5   1     6219.20     6008.58    104.16 o 
  -2   5   1     2753.66     2731.16     41.75 o 
  -1   5   1    12666.14    13512.17    193.57 o 
   0   5   1     9826.02     9861.66    130.50 o 
   1   5   1     3342.03     3343.24     49.23 o 
   2   5   1      506.10      491.84     16.25 o 
   3   5   1     2592.59     2377.13     40.18 o 
   4   5   1      509.81      535.65     21.68 o 
   5   5   1       34.22       46.20     16.12 o 
   6   5   1     4262.48     4240.11     77.26 o 
   7   5   1     2356.77     2407.02     68.74 o 
   8   5   1      596.94      588.54     48.37 o 
   9   5   1     1599.59     1782.39     76.59 o 
  -9   6   1      922.75      891.33     50.04 o 
  -8   6   1     1357.02     1258.73     60.30 o 
  -7   6   1     3218.14     3164.68     87.04 o 
  -6   6   1     1454.93     1371.56     45.61 o 
  -5   6   1     1214.28     1148.12     39.54 o 
  -4   6   1    12182.74    12303.79    205.64 o 
  -3   6   1      168.91      188.73     18.46 o 
  -2   6   1      112.61      151.85     11.87 o 
  -1   6   1    22322.37    23137.88    333.47 o 
   0   6   1      476.00      469.08     14.77 o 
   1   6   1     1800.40     1801.85     33.20 o 
   2   6   1     8423.46     8256.10    113.16 o 
   3   6   1     4420.13     4341.21     65.30 o 
   4   6   1      276.88      265.08     17.74 o 
   5   6   1     7577.33     7507.84    119.33 o 
   6   6   1     4888.91     4599.97    101.47 o 
   7   6   1       54.21       60.21     24.40 o 
   8   6   1      350.06      312.87     45.91 o 
   9   6   1     3199.20     3229.98    100.61 o 
  -9   7   1     1626.08     1556.17     62.05 o 
  -8   7   1      694.89      713.35     44.89 o 
  -7   7   1      588.91      630.58     45.43 o 
  -6   7   1     4758.64     4713.26    110.28 o 
  -5   7   1     5722.87     5524.46    104.25 o 
  -4   7   1     8651.22     8300.84    144.58 o 
  -3   7   1    12713.45    12270.05    164.86 o 
  -2   7   1    23408.37    23778.58    311.61 o 
  -1   7   1    19506.48    19597.51    283.82 o 
   0   7   1    12101.46    12838.21    170.37 o 
   1   7   1     7360.65     7152.68    107.54 o 
   2   7   1     4796.52     4646.41     84.26 o 
   3   7   1     2120.85     2030.35     39.09 o 
   4   7   1      244.28      248.75     19.37 o 
   5   7   1      576.52      598.57     28.65 o 
   6   7   1     1219.88     1168.75     39.51 o 
   7   7   1      857.32      881.02     63.34 o 
   8   7   1     2332.73     2331.81     87.43 o 
   9   7   1     1888.26     1975.80     96.85 o 
  -9   8   1      638.69      741.89     65.27 o 
  -8   8   1      219.36      102.85     39.19 o 
  -7   8   1        5.54      -19.81     38.71 o 
  -6   8   1     5991.27     5916.83    115.17 o 
  -5   8   1     4859.89     4851.01     96.06 o 
  -4   8   1      497.00      531.61     35.81 o 
  -3   8   1     8135.25     8118.86    113.55 o 
  -2   8   1     2927.79     3019.32     50.24 o 
  -1   8   1     4026.57     4234.59     92.45 o 
   0   8   1      155.32      173.37     15.37 o 
   1   8   1      393.22      462.04     19.20 o 
   2   8   1     5597.50     5623.31     75.83 o 
   3   8   1      147.40      147.19     17.59 o 
   4   8   1     2443.18     2496.60     48.46 o 
   5   8   1      488.06      492.63     29.35 o 
   6   8   1      136.64      152.90     36.41 o 
   7   8   1     5947.74     5967.27    137.77 o 
   8   8   1      952.89      838.59     59.49 o 
  -8   9   1     3463.93     3377.15    127.75 o 
  -7   9   1     2045.92     2097.71     67.59 o 
  -6   9   1     3252.39     3312.73     79.50 o 
  -5   9   1     6723.03     6583.81    124.33 o 
  -4   9   1      307.60      327.67     29.63 o 
  -3   9   1       23.94       32.42     23.62 o 
  -2   9   1      619.34      589.81     22.75 o 
  -1   9   1       68.90       76.90     17.77 o 
   0   9   1      214.14      228.02     17.75 o 
   1   9   1     2000.45     2019.09     40.37 o 
   2   9   1    10274.49     9909.22    166.11 o 
   3   9   1     5840.25     5823.26     88.07 o 
   4   9   1     6052.85     5936.48     91.03 o 
   5   9   1     8216.17     7988.98    143.68 o 
   6   9   1     1331.64     1310.89     59.40 o 
   7   9   1      379.92      440.90     50.01 o 
   8   9   1      821.03      755.78     60.62 o 
  -8  10   1      122.82       80.69     51.73 o 
  -7  10   1      125.23      207.83     47.83 o 
  -6  10   1      207.24      200.54     36.13 o 
  -5  10   1       47.09       32.85     30.68 o 
  -4  10   1      408.45      458.05     34.24 o 
  -3  10   1      612.08      607.50     34.49 o 
  -2  10   1     1419.83     1474.96     37.38 o 
  -1  10   1      278.17      261.54     21.93 o 
   0  10   1     4560.65     4747.31     67.73 o 
   1  10   1     6792.84     6912.94     93.83 o 
   2  10   1     1787.32     1740.68     40.11 o 
   3  10   1     1203.25     1170.19     35.35 o 
   4  10   1     3571.80     3587.93     78.88 o 
   5  10   1        3.94       21.87     36.82 o 
   6  10   1       48.45      -11.16     41.51 o 
   7  10   1      100.08       50.14     47.45 o 
  -7  11   1      123.92      105.49     65.61 o 
  -6  11   1        8.49      -17.11     44.17 o 
  -5  11   1      977.56      924.15     46.32 o 
  -4  11   1        9.52      -29.69     30.36 o 
  -3  11   1       30.50        6.29     29.20 o 
  -2  11   1     3053.53     3129.37     63.79 o 
  -1  11   1     1182.56     1146.14     41.59 o 
   0  11   1      107.56       96.22     19.24 o 
   1  11   1      960.73      905.84     39.37 o 
   2  11   1     2276.69     2228.06     47.76 o 
   3  11   1       36.79       27.97     29.54 o 
   4  11   1      328.65      374.16     42.32 o 
   5  11   1     1837.46     1866.42     72.63 o 
   6  11   1      189.34      147.50     47.50 o 
   7  11   1      167.28      134.91     53.00 o 
  -6  12   1      396.59      361.70     53.03 o 
  -5  12   1      620.58      585.38     52.07 o 
  -4  12   1     1027.39     1059.79     43.64 o 
  -3  12   1      516.84      562.22     49.96 o 
  -2  12   1      651.11      576.62     35.52 o 
  -1  12   1      223.87      259.95     25.64 o 
   0  12   1       96.50       48.32     26.26 o 
   1  12   1        4.17      -27.67     25.13 o 
   2  12   1      400.86      383.41     39.48 o 
   3  12   1      234.66      285.90     41.51 o 
   4  12   1      237.64      176.94     44.06 o 
   5  12   1      641.54      623.74     54.17 o 
   6  12   1      645.34      620.32     58.65 o 
  -5  13   1     1829.86     1811.15     93.57 o 
  -4  13   1     1075.16     1069.76     58.07 o 
  -3  13   1     1105.42     1031.00     44.36 o 
  -2  13   1     7932.66     7648.26    146.11 o 
  -1  13   1     5120.15     5129.35    122.12 o 
   0  13   1      513.87      469.43     35.84 o 
   1  13   1     2768.60     2918.82    119.17 o 
   2  13   1     1425.21     1412.67     67.95 o 
   3  13   1       93.53       77.32     53.42 o 
   4  13   1        5.36      -21.31     45.32 o 
   5  13   1      884.34      809.67     61.48 o 
  -4  14   1      456.05      294.94     52.15 o 
  -3  14   1        0.63       -0.80     44.68 o 
  -2  14   1      119.67       53.11     40.64 o 
  -1  14   1      563.04      565.23     71.86 o 
   0  14   1     1312.34     1329.30     66.66 o 
   1  14   1     3022.08     3047.87    114.62 o 
   2  14   1     1702.67     1705.19    101.74 o 
   3  14   1      917.89      842.77     72.83 o 
   4  14   1      538.48      423.72     96.00 o 
  -2  15   1      797.59      696.07     74.22 o 
  -1  15   1      388.04      333.62     95.41 o 
   0  15   1       17.75      -27.74     96.87 o 
   1  15   1     1811.52     1624.96     98.46 o 
   2  15   1     3547.47     3562.41    138.22 o 
 -10   0   2     3013.35     3056.64    271.48 o 
  -9   0   2       78.13      102.59     47.36 o 
  -8   0   2     1184.37     1219.06    133.71 o 
  -7   0   2    10303.79    10502.29    210.16 o 
  -6   0   2     5039.99     4629.54    108.70 o 
  -5   0   2       35.80       61.05     18.33 o 
  -4   0   2    21679.93    20318.27    445.74 o 
  -3   0   2    36249.51    35573.07   1004.36 o 
  -2   0   2       91.72       90.92     14.57 o 
  -1   0   2     9916.00     9285.63    219.35 o 
   0   0   2    33544.89    32239.12    516.29 o 
   1   0   2    23666.44    26951.96    596.47 o 
   2   0   2    16633.15    19166.29    348.17 o 
   3   0   2      933.93     1019.94     31.78 o 
   4   0   2     4294.43     4491.36     91.82 o 
   5   0   2      955.91      987.03     36.87 o 
   6   0   2     6576.30     6594.67    132.92 o 
   7   0   2     5045.42     5117.67    204.65 o 
   8   0   2       25.99       -0.09     66.17 o 
   9   0   2     2859.23     2612.37    263.12 o 
 -10   1   2      101.39       88.67     46.99 o 
  -9   1   2      872.55      870.47     44.51 o 
  -8   1   2     1275.74     1344.11     43.98 o 
  -7   1   2     3216.29     3044.47     61.76 o 
  -6   1   2     9697.32     9427.25    159.63 o 
  -5   1   2    10706.97    10393.66    153.13 o 
  -4   1   2      902.63      861.44     22.37 o 
  -3   1   2     4064.30     4165.83     57.66 o 
  -2   1   2     2592.82     2467.23     47.26 o 
  -1   1   2      185.39      229.96      7.84 o 
   0   1   2      600.06      662.79     21.43 o 
   1   1   2     1574.14     1745.54     42.82 o 
   2   1   2      862.17      909.61     19.55 o 
   3   1   2     1749.26     1881.43     32.08 o 
   4   1   2     9732.72    10060.61    133.92 o 
   5   1   2     3894.06     4080.80     61.74 o 
   6   1   2     1608.39     1528.30     45.20 o 
   7   1   2     3257.82     3225.33    132.85 o 
   8   1   2      264.21      233.14     55.49 o 
   9   1   2       21.06        7.87     45.03 o 
 -10   2   2     5199.74     5160.82    141.75 o 
  -9   2   2     1342.05     1389.91     56.05 o 
  -8   2   2      178.82      211.04     30.10 o 
  -7   2   2     9980.31     9777.22    168.37 o 
  -6   2   2     4904.49     4800.29     88.93 o 
  -5   2   2     1189.65     1308.33     34.38 o 
  -4   2   2     8147.75     8281.49    136.80 o 
  -3   2   2     9038.71     8403.13    122.95 o 
  -2   2   2     4102.71     4269.32     65.17 o 
  -1   2   2    12032.91    11812.65    170.79 o 
   0   2   2    42015.78    40608.32    807.82 o 
   1   2   2     2998.88     2873.98     45.46 o 
   2   2   2     8171.10     8023.91    117.03 o 
   3   2   2    31047.80    31021.87    401.16 o 
   4   2   2     6060.49     6036.24     78.21 o 
   5   2   2       57.41       71.44     13.13 o 
   6   2   2     9373.75     9460.17    146.78 o 
   7   2   2     1300.77     1343.58     43.67 o 
   8   2   2      104.14      116.31     41.61 o 
   9   2   2     1638.84     1484.82     70.41 o 
 -10   3   2      149.29      197.79     50.51 o 
  -9   3   2     1464.52     1545.50     71.37 o 
  -8   3   2        1.66       26.93     33.92 o 
  -7   3   2       13.86      -30.40     23.48 o 
  -6   3   2     6651.44     6540.55    115.76 o 
  -5   3   2     1959.58     1961.21     44.58 o 
  -4   3   2       54.32       71.83     10.81 o 
  -3   3   2     1040.17     1042.22     20.91 o 
  -2   3   2     3092.00     3119.81     45.53 o 
  -1   3   2     1346.19     1427.58     21.27 o 
   0   3   2     3391.44     3571.77     65.79 o 
   1   3   2     9342.70     9639.81    127.44 o 
   2   3   2       18.24       20.74      7.85 o 
   3   3   2        1.55       25.65     11.29 o 
   4   3   2     6577.22     6714.50    104.68 o 
   5   3   2       20.70       15.50     15.40 o 
   6   3   2      302.76      370.06     26.47 o 
   7   3   2     1626.42     1620.82     47.54 o 
   8   3   2      649.57      624.48     49.97 o 
   9   3   2      542.84      462.31     64.68 o 
 -10   4   2     3379.66     3370.10    104.15 o 
  -9   4   2     2402.04     2201.26     78.68 o 
  -8   4   2      919.15      928.60     49.96 o 
  -7   4   2     5187.20     5160.89     99.06 o 
  -6   4   2     2682.17     2675.79     59.15 o 
  -5   4   2       93.32      138.44     16.67 o 
  -4   4   2     8351.89     8233.42    123.74 o 
  -3   4   2     7075.57     6987.46    105.24 o 
  -2   4   2       64.92       65.46      8.95 o 
  -1   4   2     6757.79     7175.53    147.55 o 
   0   4   2    28638.90    28993.30    579.94 o 
   1   4   2    22035.81    22025.06    286.13 o 
   2   4   2    18353.90    17856.39    256.23 o 
   3   4   2    40932.96    39882.41    565.90 o 
   4   4   2    12497.29    12222.95    181.46 o 
   5   4   2     4234.97     4295.01     75.18 o 
   6   4   2     6665.71     6552.67     99.25 o 
   7   4   2     1712.96     1820.72     52.37 o 
   8   4   2      383.56      389.32     45.55 o 
   9   4   2     2495.89     2451.62    108.71 o 
 -10   5   2      132.94      237.68     52.07 o 
  -9   5   2      308.66      238.16     45.70 o 
  -8   5   2     5219.19     4996.74    120.15 o 
  -7   5   2     8778.09     8452.25    176.17 o 
  -6   5   2     1858.93     1864.77     49.28 o 
  -5   5   2     5165.65     5107.85     83.86 o 
  -4   5   2    13489.06    13234.50    219.37 o 
  -3   5   2        6.64       30.26     10.39 o 
  -2   5   2     1902.43     2022.21     34.38 o 
  -1   5   2     3254.77     3542.97     58.60 o 
   0   5   2      697.51      759.18     20.56 o 
   1   5   2     3531.78     3435.11     58.22 o 
   2   5   2    11587.86    11163.35    149.37 o 
   3   5   2     4289.32     4227.45     69.81 o 
   4   5   2      284.04      371.15     20.29 o 
   5   5   2     7392.04     7323.43    116.98 o 
   6   5   2    12424.32    12512.96    174.45 o 
   7   5   2        0.81       -8.73     25.18 o 
   8   5   2       47.14        3.30     38.28 o 
   9   5   2     1267.15     1245.20    112.08 o 
  -9   6   2      161.12      199.88     47.42 o 
  -8   6   2      310.12      261.59     42.25 o 
  -7   6   2      495.72      463.58     52.99 o 
  -6   6   2     1232.95     1242.18     44.41 o 
  -5   6   2     6989.22     6787.47    107.90 o 
  -4   6   2    12493.61    12200.65    204.55 o 
  -3   6   2    16669.75    16720.50    221.11 o 
  -2   6   2     9069.42     9387.33    148.97 o 
  -1   6   2     2783.43     3011.01     47.15 o 
   0   6   2     2376.17     2340.27     48.01 o 
   1   6   2      182.09      197.25     12.13 o 
   2   6   2      454.26      427.88     16.22 o 
   3   6   2      530.59      591.87     20.32 o 
   4   6   2       88.89      109.94     18.40 o 
   5   6   2     1477.95     1548.76     45.74 o 
   6   6   2     1529.23     1602.30     43.58 o 
   7   6   2     2085.39     2167.63     59.33 o 
   8   6   2     2073.00     2010.12     69.88 o 
   9   6   2     2599.82     2581.49    111.16 o 
  -9   7   2      990.72      948.62     61.97 o 
  -8   7   2       10.47      -18.21     39.26 o 
  -7   7   2      339.23      376.07     40.60 o 
  -6   7   2     3404.94     3373.72     75.35 o 
  -5   7   2      177.05      240.56     26.30 o 
  -4   7   2     3742.97     3663.80     81.12 o 
  -3   7   2      462.70      472.34     19.44 o 
  -2   7   2      207.21      243.63     13.70 o 
  -1   7   2    14984.20    15962.33    408.53 o 
   0   7   2     2886.14     3121.61    117.32 o 
   1   7   2       77.05       93.26     12.70 o 
   2   7   2     5227.82     5032.56     73.99 o 
   3   7   2      433.01      402.77     19.17 o 
   4   7   2     7779.59     7733.12    122.40 o 
   5   7   2       28.98       44.36     26.11 o 
   6   7   2      139.32      126.70     31.63 o 
   7   7   2     2005.48     2129.76     61.22 o 
   8   7   2        6.68       13.01     46.55 o 
  -9   8   2     1770.11     1773.79     69.91 o 
  -8   8   2     3456.71     3342.04     98.54 o 
  -7   8   2      307.62      350.96     42.60 o 
  -6   8   2      568.45      598.91     36.88 o 
  -5   8   2     2011.68     2002.21     61.79 o 
  -4   8   2      142.06      136.51     24.94 o 
  -3   8   2       88.18       93.60     20.19 o 
  -2   8   2     1450.43     1464.84     30.06 o 
  -1   8   2      988.19     1061.44     32.21 o 
   0   8   2      289.08      293.01     18.75 o 
   1   8   2     3511.10     3414.77     72.29 o 
   2   8   2     1433.88     1338.33     31.85 o 
   3   8   2       21.89       24.12     16.52 o 
   4   8   2     1599.23     1615.06     48.96 o 
   5   8   2     1917.91     1838.81     55.65 o 
   6   8   2       23.75       12.48     32.32 o 
   7   8   2       27.59       40.75     42.93 o 
   8   8   2      304.97      238.85     60.11 o 
  -8   9   2      619.29      577.49     55.13 o 
  -7   9   2      222.46      265.56     43.54 o 
  -6   9   2     6157.14     5859.76    116.29 o 
  -5   9   2     1807.75     1847.30     55.47 o 
  -4   9   2       16.20       -4.14     29.69 o 
  -3   9   2     3427.30     3363.18     62.92 o 
  -2   9   2     2900.35     3228.91     50.61 o 
  -1   9   2       89.48      151.04     15.32 o 
   0   9   2     1208.10     1268.70     54.07 o 
   1   9   2     5301.55     5110.87    140.36 o 
   2   9   2       40.27       41.84     17.38 o 
   3   9   2      591.61      610.81     41.00 o 
   4   9   2     5144.14     4985.32     97.70 o 
   5   9   2      155.53      123.54     31.72 o 
   6   9   2      260.13      269.75     37.79 o 
   7   9   2     1785.00     1810.66     79.62 o 
   8   9   2       27.95      -62.03     50.55 o 
  -8  10   2     3512.88     3498.92    127.91 o 
  -7  10   2      381.70      353.37     43.18 o 
  -6  10   2      667.57      602.55     42.54 o 
  -5  10   2     2501.38     2431.87     66.03 o 
  -4  10   2       98.59       85.62     30.05 o 
  -3  10   2      103.80       97.86     28.10 o 
  -2  10   2     3518.59     3589.44     56.32 o 
  -1  10   2     2092.32     2149.32     44.97 o 
   0  10   2     2349.30     2460.11     74.20 o 
   1  10   2    15058.20    15171.91    221.96 o 
   2  10   2     9695.50     9496.35    162.12 o 
   3  10   2     3284.57     3214.25     72.39 o 
   4  10   2     4951.78     4931.20     99.17 o 
   5  10   2     6621.79     6232.06    120.98 o 
   6  10   2      305.10      383.03     41.73 o 
   7  10   2      120.52      133.34     51.29 o 
  -7  11   2      796.63      894.50    125.62 o 
  -6  11   2      223.20      201.17     40.46 o 
  -5  11   2      124.62      139.64     35.83 o 
  -4  11   2     1009.71      941.60     43.91 o 
  -3  11   2      585.21      700.93     39.72 o 
  -2  11   2     2138.28     2222.86     49.02 o 
  -1  11   2      434.22      410.52     26.74 o 
   0  11   2     3179.43     3265.85     85.26 o 
   1  11   2     2262.60     2357.08     58.57 o 
   2  11   2       36.92       18.03     42.01 o 
   3  11   2      240.82      208.67     36.37 o 
   4  11   2      571.96      526.39     38.91 o 
   5  11   2     1748.79     1884.45    114.96 o 
   6  11   2     1137.45     1046.08     63.39 o 
  -6  12   2     1017.96      951.84     74.06 o 
  -5  12   2     6666.08     6656.25    225.34 o 
  -4  12   2     3451.37     3510.06     85.73 o 
  -3  12   2     3732.69     3954.40    114.93 o 
  -2  12   2     7559.63     8102.14    151.72 o 
  -1  12   2     3144.19     3378.33     66.24 o 
   0  12   2      363.61      403.91     32.53 o 
   1  12   2     1719.47     1803.31     63.05 o 
   2  12   2     1187.38     1117.92     78.87 o 
   3  12   2      183.99      179.41     35.06 o 
   4  12   2     1046.84     1083.76     49.74 o 
   5  12   2     2882.25     2788.53     92.92 o 
   6  12   2      875.65      841.63     74.54 o 
  -5  13   2       83.80       81.08     49.52 o 
  -4  13   2      301.29      382.52     43.95 o 
  -3  13   2      979.68      896.49     49.28 o 
  -2  13   2     1336.69     1284.62     65.29 o 
  -1  13   2     3124.68     3472.07    162.75 o 
   0  13   2     2785.08     2654.53     73.03 o 
   1  13   2     1647.27     1572.06     50.26 o 
   2  13   2      768.94      822.23     43.57 o 
   3  13   2      169.43      139.80     38.40 o 
   4  13   2       23.76      -55.59     46.48 o 
   5  13   2       77.71        9.02     68.85 o 
  -4  14   2      142.01       88.58     49.83 o 
  -3  14   2       80.17      -13.95     36.21 o 
  -2  14   2      871.21      916.45     81.30 o 
  -1  14   2      280.86      249.47     79.00 o 
   0  14   2       19.46      -66.64     48.46 o 
   1  14   2      612.57      659.40     60.00 o 
   2  14   2      516.02      486.55     72.64 o 
   3  14   2       13.98      -52.77     46.42 o 
  -2  15   2      112.33       21.54     54.92 o 
  -1  15   2        7.00      -56.47     67.63 o 
   0  15   2      254.70      219.77     72.05 o 
   1  15   2       60.16       45.63     69.81 o 
 -10   1   3     2879.70     2844.37     94.75 o 
  -9   1   3       34.71        8.58     37.26 o 
  -8   1   3      656.12      672.36     37.83 o 
  -7   1   3     5895.23     5656.14     95.22 o 
  -6   1   3     5025.90     4818.57     72.99 o 
  -5   1   3      199.09      209.19     14.68 o 
  -4   1   3    11614.23    11057.28    147.39 o 
  -3   1   3     8519.27     8071.31     99.95 o 
  -2   1   3     7240.18     7310.16    123.24 o 
  -1   1   3      133.04      208.70      9.61 o 
   0   1   3     4787.92     4325.78     61.36 o 
   1   1   3    11452.78    12406.31    177.73 o 
   2   1   3     3608.76     4261.37     66.95 o 
   3   1   3    14359.74    15510.76    221.89 o 
   4   1   3      570.04      673.88     23.79 o 
   5   1   3      754.92      825.87     24.49 o 
   6   1   3     8678.31     9111.59    157.82 o 
   7   1   3     3031.06     3130.26    112.26 o 
   8   1   3      116.51       67.37     44.41 o 
   9   1   3     1577.31     1604.26    138.75 o 
 -10   2   3      502.72      610.14     81.63 o 
  -9   2   3     3812.42     3767.68     89.31 o 
  -8   2   3      673.00      697.46     38.69 o 
  -7   2   3     1130.85     1074.69     37.71 o 
  -6   2   3     3104.55     3037.24     61.06 o 
  -5   2   3      262.82      284.96     16.97 o 
  -4   2   3     2370.93     2234.12     39.35 o 
  -3   2   3      128.54      115.88     10.62 o 
  -2   2   3     2447.32     2385.10     45.47 o 
  -1   2   3    19389.78    19181.98    309.33 o 
   0   2   3      107.61       89.71     14.05 o 
   1   2   3     1280.91     1343.98     36.61 o 
   2   2   3      262.49      317.01     14.69 o 
   3   2   3     3848.59     4116.15     66.11 o 
   4   2   3     5489.83     5553.80     80.03 o 
   5   2   3      201.65      201.97     15.67 o 
   6   2   3      317.95      383.20     30.00 o 
   7   2   3       44.84       39.92     26.44 o 
   8   2   3     1455.50     1615.58     70.84 o 
   9   2   3     2039.82     2094.25    103.82 o 
 -10   3   3     8894.55     9272.64    178.70 o 
  -9   3   3     3329.80     3257.58     83.42 o 
  -8   3   3      646.42      586.80     41.74 o 
  -7   3   3     8764.21     8574.81    148.57 o 
  -6   3   3     2732.63     2620.84     55.39 o 
  -5   3   3       48.16       41.04     12.67 o 
  -4   3   3     4635.18     4335.47     70.04 o 
  -3   3   3    25496.04    23666.48    339.28 o 
  -2   3   3     9336.95     8973.44    149.53 o 
  -1   3   3    53263.30    53196.21    962.65 o 
   0   3   3   100248.19    99707.69   1396.23 o 
   1   3   3    23534.28    22821.47    326.24 o 
   2   3   3    24115.14    24295.61    316.65 o 
   3   3   3    43635.67    43650.43    563.49 o 
   4   3   3     4678.35     4845.27     80.55 o 
   5   3   3      233.06      231.33     20.73 o 
   6   3   3     4076.74     4348.00     79.94 o 
   7   3   3     1863.02     1788.65     51.45 o 
   8   3   3       75.80       79.27     53.43 o 
   9   3   3     2345.33     2188.03    108.00 o 
 -10   4   3      118.58      128.64     43.86 o 
  -9   4   3      227.61      179.15     43.10 o 
  -8   4   3     2629.01     2534.62     76.87 o 
  -7   4   3     1913.40     1861.45     60.99 o 
  -6   4   3      976.67     1048.04     34.88 o 
  -5   4   3      336.84      409.50     20.21 o 
  -4   4   3      939.20      927.75     26.29 o 
  -3   4   3    18005.60    17826.64    258.07 o 
  -2   4   3     4348.68     4223.81     76.80 o 
  -1   4   3      347.92      391.16     13.04 o 
   0   4   3     5547.69     5758.66    113.01 o 
   1   4   3     1162.94     1122.80     27.41 o 
   2   4   3    10540.31    10344.76    139.12 o 
   3   4   3     4769.91     4877.26     79.42 o 
   4   4   3      105.05      134.91     17.93 o 
   5   4   3     2927.49     2989.75     59.87 o 
   6   4   3      598.48      603.27     34.95 o 
   7   4   3     1741.89     1812.19     59.25 o 
   8   4   3       26.34        0.68     43.47 o 
   9   4   3       15.24      -26.55     63.33 o 
 -10   5   3     2025.96     2096.40     93.15 o 
  -9   5   3      993.31      979.61     57.29 o 
  -8   5   3     1026.16      970.81     50.89 o 
  -7   5   3     6384.75     6107.40    133.75 o 
  -6   5   3    10632.92    10302.96    178.19 o 
  -5   5   3     2915.01     2928.58     53.77 o 
  -4   5   3    10921.13    10352.77    154.86 o 
  -3   5   3    13231.84    13057.81    174.74 o 
  -2   5   3     5119.28     5202.07     82.50 o 
  -1   5   3     9867.77    10356.86    139.06 o 
   0   5   3    10968.64    11178.14    163.42 o 
   1   5   3      921.08      908.91     19.70 o 
   2   5   3     5314.54     5299.47     83.77 o 
   3   5   3     8654.45     8460.29    129.29 o 
   4   5   3     4105.64     4018.11     71.21 o 
   5   5   3     2395.01     2537.01     55.46 o 
   6   5   3    10010.87    10278.43    160.84 o 
   7   5   3     3555.03     3709.98     86.14 o 
   8   5   3      980.83     1007.91     51.26 o 
   9   5   3     1559.72     1582.64    149.27 o 
 -10   6   3      171.40       82.81     51.88 o 
  -9   6   3      312.97      303.23     49.31 o 
  -8   6   3     1598.75     1536.93     78.61 o 
  -7   6   3     1294.63     1195.12     52.64 o 
  -6   6   3     2652.54     2623.02     63.20 o 
  -5   6   3     1032.29      975.65     37.45 o 
  -4   6   3     1878.39     1853.42     39.53 o 
  -3   6   3     2674.62     2800.04     47.11 o 
  -2   6   3      334.34      310.11     13.97 o 
  -1   6   3     2819.67     3035.95     47.70 o 
   0   6   3     1467.14     1526.47     32.78 o 
   1   6   3     4090.15     4204.33     58.21 o 
   2   6   3     4240.52     4418.22     72.82 o 
   3   6   3      169.28      145.21     17.32 o 
   4   6   3     2287.74     2197.22     53.23 o 
   5   6   3      727.67      716.44     35.91 o 
   6   6   3       15.54       -0.50     30.66 o 
   7   6   3     2203.72     2370.59     64.47 o 
   8   6   3       61.64       71.48     47.56 o 
  -9   7   3      134.14       98.35     48.78 o 
  -8   7   3       17.64      -15.60     39.11 o 
  -7   7   3      846.10      799.74     47.48 o 
  -6   7   3     2042.85     1883.56     54.88 o 
  -5   7   3     1815.02     1797.36     50.23 o 
  -4   7   3      639.04      670.38     25.53 o 
  -3   7   3       57.63       75.87     12.69 o 
  -2   7   3        6.56       30.37     13.00 o 
  -1   7   3     1007.54     1113.77     27.12 o 
   0   7   3     4195.50     4444.33     62.31 o 
   1   7   3      800.53      810.66     22.88 o 
   2   7   3      449.04      449.20     17.95 o 
   3   7   3       67.26       91.23     18.25 o 
   4   7   3      264.55      248.82     27.72 o 
   5   7   3     1213.87     1190.70     44.97 o 
   6   7   3     1493.12     1415.64     52.86 o 
   7   7   3      825.38      829.52     44.24 o 
   8   7   3     1033.20     1048.49     80.06 o 
  -9   8   3     2198.68     2410.05     90.01 o 
  -8   8   3       22.72       42.15     42.34 o 
  -7   8   3      361.17      340.09     37.28 o 
  -6   8   3     2260.15     2273.52     61.81 o 
  -5   8   3        3.85       18.29     25.90 o 
  -4   8   3     3935.02     3929.07     81.32 o 
  -3   8   3       95.93      129.05     17.71 o 
  -2   8   3     1617.96     1678.91     32.86 o 
  -1   8   3    10552.82    11425.31    254.33 o 
   0   8   3       16.35       30.53     14.05 o 
   1   8   3     1463.13     1436.55     35.03 o 
   2   8   3       11.16       21.52     16.58 o 
   3   8   3     2452.72     2383.35     57.82 o 
   4   8   3     4653.18     4512.68     91.50 o 
   5   8   3       22.26       31.39     30.34 o 
   6   8   3      372.49      333.46     38.74 o 
   7   8   3      306.25      273.50     39.52 o 
   8   8   3      431.03      515.70     81.44 o 
  -8   9   3     1014.54     1052.14     65.63 o 
  -7   9   3       59.92       33.27     35.67 o 
  -6   9   3       97.78       98.38     32.77 o 
  -5   9   3      240.10      278.40     34.24 o 
  -4   9   3      285.34      298.33     46.87 o 
  -3   9   3       65.57       65.09     19.77 o 
  -2   9   3     5823.85     6019.32     90.02 o 
  -1   9   3     4852.61     5456.89    138.36 o 
   0   9   3     3930.78     4225.00    118.92 o 
   1   9   3     9227.83     9286.31    156.58 o 
   2   9   3    12662.96    12610.09    208.97 o 
   3   9   3      623.18      602.66     33.52 o 
   4   9   3      637.46      673.45     39.42 o 
   5   9   3      339.28      317.00     36.11 o 
   6   9   3       86.28       85.15     37.54 o 
   7   9   3       20.90       32.31     41.40 o 
  -8  10   3      173.42      115.80     55.44 o 
  -7  10   3      408.26      363.70     43.29 o 
  -6  10   3      229.12      271.26     37.91 o 
  -5  10   3      100.80      120.38     34.02 o 
  -4  10   3      131.87       78.88     30.77 o 
  -3  10   3     2257.42     2428.86     64.85 o 
  -2  10   3     2039.18     2146.98     51.03 o 
  -1  10   3       33.71       23.08     19.30 o 
   0  10   3       55.22       49.70     18.98 o 
   1  10   3        1.23       20.94     24.28 o 
   2  10   3     1357.13     1384.12     47.22 o 
   3  10   3      963.42      946.88     40.33 o 
   4  10   3      211.56      250.21     33.64 o 
   5  10   3     1768.97     1786.89    117.12 o 
   6  10   3      771.74      655.77     47.99 o 
   7  10   3       46.25       43.42     44.21 o 
  -7  11   3      939.62      991.53     54.42 o 
  -6  11   3     2957.74     2934.34     80.26 o 
  -5  11   3     9079.94     9023.18    167.78 o 
  -4  11   3     2480.29     2835.66     74.12 o 
  -3  11   3     4792.22     4926.42    131.40 o 
  -2  11   3    13555.90    14602.97    246.22 o 
  -1  11   3     7098.50     7708.30    179.54 o 
   0  11   3     1144.02     1318.87     38.63 o 
   1  11   3     7435.75     7821.67    126.54 o 
   2  11   3     6707.82     6603.55    166.21 o 
   3  11   3     1795.50     1769.76     57.55 o 
   4  11   3     4740.45     4816.61    101.88 o 
   5  11   3     6410.18     6077.76    123.35 o 
   6  11   3     1110.56     1009.93     55.07 o 
  -6  12   3        1.52       39.64     40.81 o 
  -5  12   3        3.47       31.20     39.43 o 
  -4  12   3        6.43      -12.79     35.85 o 
  -3  12   3       86.06       84.84     36.44 o 
  -2  12   3      254.57      290.99     44.46 o 
  -1  12   3      381.95      392.07     35.06 o 
   0  12   3       18.52      -46.98     38.48 o 
   1  12   3        4.64       -7.45     27.84 o 
   2  12   3      183.96      196.60     34.18 o 
   3  12   3      114.09       27.04     46.14 o 
   4  12   3       36.33        9.51     37.65 o 
   5  12   3      109.95       61.54     42.18 o 
  -5  13   3     4241.81     4584.36    108.17 o 
  -4  13   3     1210.59     1198.76     55.44 o 
  -3  13   3      166.10      111.82     51.63 o 
  -2  13   3     3574.29     3988.91    146.70 o 
  -1  13   3       38.67       28.99     34.41 o 
   0  13   3      716.83      718.17     46.23 o 
   1  13   3      249.79      292.74     49.26 o 
   2  13   3      111.52      103.42     36.26 o 
   3  13   3        8.08      -27.67     37.93 o 
   4  13   3     1425.29     1497.24    102.68 o 
  -4  14   3      448.77      432.53     49.02 o 
  -3  14   3     1612.25     1528.14     77.15 o 
  -2  14   3      696.81      734.21     73.14 o 
  -1  14   3      241.20      209.75     67.35 o 
   0  14   3       14.24      -49.02     39.94 o 
   1  14   3        4.22      -58.23     48.14 o 
   2  14   3      850.24      670.81     61.53 o 
   3  14   3      891.38      809.00     51.23 o 
  -2  15   3      222.18      200.69     47.17 o 
  -1  15   3      301.89      245.37     74.46 o 
   0  15   3      103.62      -50.50     69.15 o 
 -10   0   4     2255.09     2223.16    157.89 o 
  -9   0   4       23.12       17.42     69.93 o 
  -8   0   4      190.75      197.11     32.42 o 
  -7   0   4    16170.62    15676.94    300.26 o 
  -6   0   4     2179.21     1919.57     51.99 o 
  -5   0   4      775.00      728.95     27.71 o 
  -4   0   4     5856.24     5555.77    108.67 o 
  -3   0   4     3624.17     3424.74     60.17 o 
  -2   0   4    28348.16    28493.86    665.21 o 
  -1   0   4     2580.59     2827.75     60.54 o 
   0   0   4     1897.39     1682.46     52.68 o 
   1   0   4     2349.44     2554.28    126.19 o 
   2   0   4      414.25      445.66     28.10 o 
   3   0   4    22090.58    22414.40    489.60 o 
   4   0   4     4947.89     5376.44    182.76 o 
   5   0   4     5149.40     5294.63    114.35 o 
   6   0   4    15470.29    16010.08    355.23 o 
   7   0   4     2474.56     2719.58    155.49 o 
   8   0   4      171.44      293.16     89.90 o 
   9   0   4     1466.15     1503.69    130.74 o 
 -10   1   4      141.94      166.00     61.22 o 
  -9   1   4      200.41      189.24     34.76 o 
  -8   1   4       70.26       64.98     23.20 o 
  -7   1   4      573.07      580.73     23.65 o 
  -6   1   4      631.82      615.73     23.45 o 
  -5   1   4     8378.60     7844.34    108.01 o 
  -4   1   4    14037.64    13440.66    165.18 o 
  -3   1   4     8678.79     8403.45    103.93 o 
  -2   1   4     4694.86     4774.78     98.56 o 
  -1   1   4     7485.61     7438.51    113.09 o 
   0   1   4      239.16      222.37      9.46 o 
   1   1   4      346.09      380.79     18.68 o 
   2   1   4      179.59      218.66     15.28 o 
   3   1   4      121.79      160.06     15.67 o 
   4   1   4       24.36       15.44     14.58 o 
   5   1   4     2920.63     3070.88     67.12 o 
   6   1   4     2653.27     2754.03     73.85 o 
   7   1   4     1395.83     1489.35    130.91 o 
   8   1   4     1555.25     1604.03     89.20 o 
   9   1   4     1532.28     1369.80    147.84 o 
 -10   2   4     4274.51     4259.70    101.04 o 
  -9   2   4       80.92       88.36     34.48 o 
  -8   2   4       91.64      124.67     30.04 o 
  -7   2   4     6587.28     6235.16    102.28 o 
  -6   2   4     1499.34     1497.15     38.34 o 
  -5   2   4      507.81      575.68     17.95 o 
  -4   2   4    16808.80    16219.14    216.05 o 
  -3   2   4    20315.05    19251.95    255.98 o 
  -2   2   4      526.07      490.68     19.50 o 
  -1   2   4    13490.98    12720.71    189.70 o 
   0   2   4    43780.71    42286.27    679.76 o 
   1   2   4     2391.03     2513.90     46.27 o 
   2   2   4     3146.23     3113.63     60.72 o 
   3   2   4     8204.75     8284.20    190.93 o 
   4   2   4      150.06      176.32     22.57 o 
   5   2   4       31.29       29.67     24.15 o 
   6   2   4     5486.25     5835.02    144.31 o 
   7   2   4      896.44     1016.09     48.95 o 
   8   2   4       14.45      -61.77     56.09 o 
   9   2   4     3054.32     3127.61    185.56 o 
 -10   3   4        4.14      -18.62     40.08 o 
  -9   3   4      273.46      265.21     38.36 o 
  -8   3   4     1356.51     1331.17     50.45 o 
  -7   3   4      553.29      563.58     48.57 o 
  -6   3   4      831.26      827.77     26.90 o 
  -5   3   4     2371.48     2311.15     45.93 o 
  -4   3   4     5807.66     5748.87     90.41 o 
  -3   3   4      242.01      269.19     16.26 o 
  -2   3   4     1047.88     1060.61     27.41 o 
  -1   3   4     6738.33     6464.65     90.91 o 
   0   3   4     1256.59     1348.48     30.59 o 
   1   3   4      968.51     1168.05     33.41 o 
   2   3   4     6223.86     6215.68     96.22 o 
   3   3   4      464.36      541.91     19.76 o 
   4   3   4       87.27      128.07     15.64 o 
   5   3   4     2905.06     3072.10     62.75 o 
   6   3   4     1643.00     1753.71     50.78 o 
   7   3   4      301.20      337.86     44.04 o 
   8   3   4      367.24      296.30     63.99 o 
   9   3   4     1006.87     1019.72     85.43 o 
 -10   4   4     3262.06     3276.77    103.99 o 
  -9   4   4     1798.33     1651.33     62.60 o 
  -8   4   4      471.17      496.61     41.21 o 
  -7   4   4     5983.67     5953.13    128.86 o 
  -6   4   4     3347.25     3113.47     59.10 o 
  -5   4   4     1745.12     1747.29     39.41 o 
  -4   4   4    17478.80    16839.09    246.10 o 
  -3   4   4    21960.88    21175.00    306.03 o 
  -2   4   4    11694.68    11498.07    192.43 o 
  -1   4   4    21476.89    21342.56    310.56 o 
   0   4   4    32539.40    32091.46    417.75 o 
   1   4   4    12575.34    12615.85    185.88 o 
   2   4   4     2533.85     2366.27     45.84 o 
   3   4   4     7605.94     7477.35    105.45 o 
   4   4   4       98.23      100.48     20.24 o 
   5   4   4       65.33       66.76     28.76 o 
   6   4   4     1991.33     2070.93     62.48 o 
   7   4   4      639.04      718.07     43.81 o 
   8   4   4      378.55      388.56    115.23 o 
 -10   5   4       17.76      -24.81     41.99 o 
  -9   5   4      537.11      509.32     48.85 o 
  -8   5   4     1200.84     1133.49     52.82 o 
  -7   5   4       76.45      117.98     31.69 o 
  -6   5   4    10131.29    10006.42    173.78 o 
  -5   5   4     4066.54     4015.14     69.62 o 
  -4   5   4     2417.48     2395.61     46.81 o 
  -3   5   4    27854.16    27624.66    361.60 o 
  -2   5   4    11071.91    11129.19    166.83 o 
  -1   5   4     2497.26     2536.90     73.35 o 
   0   5   4     2714.09     2780.41     46.29 o 
   1   5   4      518.73      561.54     32.39 o 
   2   5   4     3228.09     2967.38     61.76 o 
   3   5   4       11.03       25.40     14.60 o 
   4   5   4     4521.24     4498.34     88.97 o 
   5   5   4        6.30       12.95     27.40 o 
   6   5   4      544.71      602.81     41.95 o 
   7   5   4     8254.60     8545.39    172.35 o 
   8   5   4     1223.42     1276.29     57.91 o 
 -10   6   4      554.36      565.90     59.48 o 
  -9   6   4     1605.87     1485.17     67.39 o 
  -8   6   4     2727.13     2630.14    114.76 o 
  -7   6   4     3210.91     3120.70     83.99 o 
  -6   6   4     5128.16     4899.30     96.61 o 
  -5   6   4     3289.06     3265.82     60.61 o 
  -4   6   4     1023.27     1014.44     31.44 o 
  -3   6   4      808.84      845.69     25.05 o 
  -2   6   4      226.40      235.55     24.18 o 
  -1   6   4     1032.28     1124.35     26.57 o 
   0   6   4       27.92       75.87     11.55 o 
   1   6   4       60.51       76.45     15.67 o 
   2   6   4     2264.10     2221.79     52.26 o 
   3   6   4     5523.86     5327.97     99.63 o 
   4   6   4    10199.07    10077.45    173.51 o 
   5   6   4     6237.98     6347.53    120.55 o 
   6   6   4     3700.62     3818.07     87.89 o 
   7   6   4     1366.47     1508.98     61.87 o 
   8   6   4      369.82      415.02     47.73 o 
  -9   7   4     2520.08     2408.75     87.30 o 
  -8   7   4      217.07      250.70     42.74 o 
  -7   7   4       67.52      106.12     44.71 o 
  -6   7   4     1951.15     1852.65     54.96 o 
  -5   7   4     1443.61     1443.81     46.67 o 
  -4   7   4     5080.18     5033.81     84.80 o 
  -3   7   4     1228.69     1231.09     31.83 o 
  -2   7   4        2.01        7.90     13.81 o 
  -1   7   4     1896.64     1910.53     36.91 o 
   0   7   4     5386.30     5369.94     73.80 o 
   1   7   4     8467.66     8324.21    129.02 o 
   2   7   4        2.16       -7.64     19.90 o 
   3   7   4     2867.47     2919.82     79.70 o 
   4   7   4     4906.86     4710.01     94.91 o 
   5   7   4      617.27      680.05     39.89 o 
   6   7   4      450.43      486.42     41.61 o 
   7   7   4      428.50      402.91     41.70 o 
   8   7   4      618.88      715.05     53.79 o 
  -9   8   4      699.17      634.48     72.13 o 
  -8   8   4      444.36      433.17     48.83 o 
  -7   8   4      279.47      302.12     37.45 o 
  -6   8   4       82.28       94.92     30.66 o 
  -5   8   4      732.64      721.18     37.02 o 
  -4   8   4       12.77       31.51     20.44 o 
  -3   8   4      964.07      965.44     45.27 o 
  -2   8   4     3927.98     4072.59     73.87 o 
  -1   8   4     1619.16     1704.48     41.13 o 
   0   8   4      684.13      734.80     22.34 o 
   1   8   4     2998.94     2957.58     62.19 o 
   2   8   4     1156.25     1045.52     41.57 o 
   3   8   4       98.57      105.23     26.31 o 
   4   8   4     1943.83     1814.38     56.94 o 
   5   8   4     1452.13     1393.41     52.32 o 
   6   8   4       87.63      105.64     37.40 o 
   7   8   4      474.87      443.17     52.43 o 
  -8   9   4      559.91      446.22     52.71 o 
  -7   9   4     1064.40     1119.36     51.16 o 
  -6   9   4      177.41      176.97     34.47 o 
  -5   9   4     3484.15     3273.38     77.16 o 
  -4   9   4     5676.93     5744.27    111.93 o 
  -3   9   4      193.48      209.71     22.97 o 
  -2   9   4     1986.81     2107.75     67.59 o 
  -1   9   4     3888.47     4208.68    120.37 o 
   0   9   4       13.81       19.93     18.90 o 
   1   9   4        4.79       23.79     21.93 o 
   2   9   4     5966.29     5957.81    110.29 o 
   3   9   4      595.17      537.15     39.80 o 
   4   9   4        0.23       22.96     30.65 o 
   5   9   4     3072.15     3037.09     78.46 o 
   6   9   4      726.80      636.03     47.34 o 
   7   9   4       92.69       95.45     45.85 o 
  -8  10   4      840.47      833.54     81.34 o 
  -7  10   4       20.46       19.10     38.57 o 
  -6  10   4      884.61      861.79     46.84 o 
  -5  10   4     4000.95     4039.49     91.07 o 
  -4  10   4     1918.99     1922.13     59.50 o 
  -3  10   4     2844.10     3043.50     59.34 o 
  -2  10   4    15153.17    16343.87    577.13 o 
  -1  10   4     6854.08     7697.77    320.44 o 
   0  10   4     4404.27     4833.80     79.04 o 
   1  10   4    10471.33    10670.63    180.48 o 
   2  10   4     1942.38     1942.96     56.08 o 
   3  10   4       22.52       49.10     29.42 o 
   4  10   4      297.80      313.31     36.73 o 
   5  10   4     1023.74      953.79     49.90 o 
   6  10   4        8.13       23.35     41.35 o 
  -7  11   4        4.11       49.09     41.98 o 
  -6  11   4      674.39      745.22     48.72 o 
  -5  11   4      907.65     1012.29     51.27 o 
  -4  11   4      402.61      323.84     38.83 o 
  -3  11   4     2301.86     2386.28     67.60 o 
  -2  11   4      384.66      404.99     40.58 o 
  -1  11   4      782.13      903.04     47.33 o 
   0  11   4       23.33       13.49     26.83 o 
   1  11   4     1964.18     1907.83     94.52 o 
   2  11   4     3919.96     3930.50     85.57 o 
   3  11   4      749.84      796.26     43.60 o 
   4  11   4       73.40       25.00     35.67 o 
   5  11   4       41.23       18.53     40.20 o 
   6  11   4      166.08      114.48     52.88 o 
  -6  12   4     4170.22     4069.93    100.06 o 
  -5  12   4     6436.65     6536.17    165.42 o 
  -4  12   4     1001.67     1025.81     50.85 o 
  -3  12   4      317.00      368.71     50.62 o 
  -2  12   4      748.30      935.57     59.66 o 
  -1  12   4       22.20       27.60     37.18 o 
   0  12   4       16.94       22.52     42.77 o 
   1  12   4     2327.89     2519.69    140.10 o 
   2  12   4     3200.61     3128.06     76.74 o 
   3  12   4      312.03      365.48     71.34 o 
   4  12   4     3679.37     3880.94    118.44 o 
   5  12   4     4403.57     4300.21    111.06 o 
  -5  13   4      106.97       86.17     43.69 o 
  -4  13   4      132.16       33.39     41.57 o 
  -3  13   4      146.33      155.42     55.02 o 
  -2  13   4       58.46       48.47     48.80 o 
  -1  13   4      578.14      517.98     42.05 o 
   0  13   4     1381.02     1536.16     70.62 o 
   1  13   4     2127.45     2165.77    128.30 o 
   2  13   4     1749.31     1634.03     76.49 o 
   3  13   4     2436.03     2455.34     75.09 o 
   4  13   4      768.65      779.29     52.89 o 
  -4  14   4       36.41        9.86     53.19 o 
  -3  14   4       82.48       37.27     55.77 o 
  -2  14   4      614.40      706.98     65.63 o 
  -1  14   4      256.69      203.78     58.94 o 
   0  14   4       33.07       -8.73     43.35 o 
   1  14   4     1104.72     1071.28     70.86 o 
   2  14   4      712.84      644.68     63.33 o 
 -10   1   5     6223.41     6679.63    208.75 o 
  -9   1   5      564.68      761.68    108.03 o 
  -8   1   5      710.97      673.70     46.38 o 
  -7   1   5    14869.74    14376.08    216.12 o 
  -6   1   5     3729.35     3543.71     55.75 o 
  -5   1   5       23.82       39.72     11.03 o 
  -4   1   5     8555.74     8249.61    103.75 o 
  -3   1   5     3732.80     3382.52     75.62 o 
  -2   1   5       50.66       74.50     13.08 o 
  -1   1   5    13779.79    12824.19    191.91 o 
   0   1   5    24687.50    23018.24    283.96 o 
   1   1   5     1386.04     1312.66     42.77 o 
   2   1   5    13888.99    13766.97    201.42 o 
   3   1   5    40933.13    42548.68    598.56 o 
   4   1   5     4011.41     4107.16     67.67 o 
   5   1   5     1578.16     1555.80     43.74 o 
   6   1   5    10950.45    11507.00    380.32 o 
   7   1   5     1968.10     1990.74    101.20 o 
   8   1   5       19.22      -64.80     62.49 o 
 -10   2   5        0.01      -37.96     57.57 o 
  -9   2   5       27.21      -39.18     32.43 o 
  -8   2   5     5289.07     5176.78    123.96 o 
  -7   2   5     5400.50     5144.43    114.27 o 
  -6   2   5     3364.25     3120.78     50.81 o 
  -5   2   5    10630.00    10505.24    144.26 o 
  -4   2   5    16655.08    16402.65    220.77 o 
  -3   2   5      706.67      727.74     22.73 o 
  -2   2   5     2503.32     2547.86     52.08 o 
  -1   2   5     1586.39     1663.49     34.83 o 
   0   2   5     3169.53     3204.17     57.17 o 
   1   2   5      299.48      290.00     18.39 o 
   2   2   5     1940.86     1931.51     46.87 o 
   3   2   5      735.01      771.68     38.92 o 
   4   2   5     1085.11     1121.32     35.09 o 
   5   2   5     6861.55     7146.70    227.44 o 
   6   2   5     4600.01     4754.84    122.00 o 
   7   2   5      294.68      297.36     64.37 o 
   8   2   5      789.04      757.61     78.30 o 
 -10   3   5     2130.77     1997.09     71.93 o 
  -9   3   5      111.60       93.67     34.83 o 
  -8   3   5      317.41      339.46     33.66 o 
  -7   3   5     2406.60     2364.60     59.64 o 
  -6   3   5     1060.93     1069.59     33.99 o 
  -5   3   5      607.48      578.33     21.89 o 
  -4   3   5    17853.71    16780.78    248.30 o 
  -3   3   5    18472.43    17794.11    263.66 o 
  -2   3   5     3413.33     3295.70     58.71 o 
  -1   3   5    14601.26    14287.22    193.59 o 
   0   3   5     3623.29     3255.79     98.07 o 
   1   3   5     5262.11     5435.97     88.30 o 
   2   3   5      808.55      802.87     49.52 o 
   3   3   5      231.53      270.69     17.90 o 
   4   3   5     2077.11     2130.88     47.44 o 
   5   3   5     1088.88     1173.11     53.95 o 
   6   3   5     3101.12     3354.23     94.81 o 
   7   3   5      930.51     1001.05     50.28 o 
   8   3   5      273.54      375.42    145.52 o 
 -10   4   5       60.78       15.54     41.29 o 
  -9   4   5     1345.67     1355.90     55.23 o 
  -8   4   5      338.03      334.73     34.60 o 
  -7   4   5      529.51      558.23     42.40 o 
  -6   4   5    11782.93    11480.55    174.90 o 
  -5   4   5      467.25      487.46     23.06 o 
  -4   4   5       32.56       49.53     16.23 o 
  -3   4   5     4398.64     4402.54     82.64 o 
  -2   4   5       15.72       31.16     17.54 o 
  -1   4   5     8073.10     7717.25    108.78 o 
   0   4   5      164.25      224.69     18.97 o 
   1   4   5      364.94      416.27     29.90 o 
   2   4   5     7203.38     7225.24    125.85 o 
   3   4   5      446.68      481.56     26.27 o 
   4   4   5     5310.84     5653.96    123.65 o 
   5   4   5       28.50       35.38     31.74 o 
   6   4   5      724.06      785.22     43.57 o 
   7   4   5     3038.96     3190.58    118.76 o 
   8   4   5       25.57       -8.37    106.62 o 
 -10   5   5     2718.52     2763.84     84.29 o 
  -9   5   5      954.68      996.65     50.76 o 
  -8   5   5     1091.54     1037.87     51.08 o 
  -7   5   5     3615.09     3622.64     95.79 o 
  -6   5   5     1971.54     1940.99     52.82 o 
  -5   5   5      775.61      799.04     28.60 o 
  -4   5   5     2159.99     2028.08     43.63 o 
  -3   5   5      901.27      832.57     28.22 o 
  -2   5   5       65.17       27.56     18.92 o 
  -1   5   5     2940.29     2910.28     53.91 o 
   0   5   5     2886.22     2620.57     46.32 o 
   1   5   5      438.23      510.12     22.83 o 
   2   5   5     4686.75     4418.73     75.65 o 
   3   5   5     5360.74     5095.81     86.15 o 
   4   5   5      897.37      888.79     43.65 o 
   5   5   5     1114.38     1173.80     51.84 o 
   6   5   5     1363.59     1515.88     57.01 o 
   7   5   5      338.12      295.06     43.62 o 
   8   5   5       43.96       54.10     65.41 o 
 -10   6   5      473.25      484.67     51.35 o 
  -9   6   5     3443.77     3400.92     99.61 o 
  -8   6   5        3.73       28.31     36.74 o 
  -7   6   5      636.38      645.12     38.16 o 
  -6   6   5    10051.46     9952.97    174.70 o 
  -5   6   5      479.53      522.83     26.19 o 
  -4   6   5        6.09        8.88     18.04 o 
  -3   6   5    11224.90    11084.81    190.25 o 
  -2   6   5     1353.64     1317.11     43.43 o 
  -1   6   5       15.35       11.58     12.15 o 
   0   6   5     3524.99     3447.66     57.01 o 
   1   6   5     4153.88     4199.90     79.90 o 
   2   6   5     1724.44     1750.04     49.22 o 
   3   6   5     1842.57     1847.70     54.37 o 
   4   6   5     5615.99     5412.23    106.53 o 
   5   6   5       94.36       58.18     39.48 o 
   6   6   5      111.29      127.54     40.93 o 
   7   6   5     2228.38     2219.10    127.75 o 
   8   6   5       14.55       31.32     46.02 o 
  -9   7   5     2882.42     2783.52     91.01 o 
  -8   7   5     1881.36     1952.34     72.94 o 
  -7   7   5     3154.51     3060.67     75.17 o 
  -6   7   5     3203.61     3113.61     72.96 o 
  -5   7   5     2632.61     2694.30     64.53 o 
  -4   7   5     1499.51     1433.20     39.81 o 
  -3   7   5        7.76      -16.40     11.45 o 
  -2   7   5     2385.71     2331.19     56.40 o 
  -1   7   5     3882.87     3880.15     71.10 o 
   0   7   5     6744.84     6833.51    100.33 o 
   1   7   5    12735.11    12771.51    192.28 o 
   2   7   5    13634.43    13393.47    222.03 o 
   3   7   5    10199.50     9924.73    171.80 o 
   4   7   5     6327.19     6059.38    117.00 o 
   5   7   5     6698.10     6615.53    128.12 o 
   6   7   5     2676.64     2621.15     86.14 o 
   7   7   5      763.35      843.71     70.37 o 
  -9   8   5      185.51      187.55     49.88 o 
  -8   8   5     1932.41     2068.41     84.59 o 
  -7   8   5     2736.12     2727.04    100.95 o 
  -6   8   5      386.79      419.51     36.44 o 
  -5   8   5     3791.00     3677.49     81.20 o 
  -4   8   5     5868.22     5897.45     99.52 o 
  -3   8   5      163.11      151.85     23.38 o 
  -2   8   5      239.75      213.46     27.86 o 
  -1   8   5     1687.46     1794.65     39.43 o 
   0   8   5     4508.89     4595.34     74.11 o 
   1   8   5     1733.70     1604.05     64.64 o 
   2   8   5      465.69      506.21     31.27 o 
   3   8   5      155.58      169.61     37.56 o 
   4   8   5       18.66       18.58     31.20 o 
   5   8   5     5000.82     5003.81    106.47 o 
   6   8   5     3129.39     3016.96    113.61 o 
   7   8   5        0.24      -30.93     43.56 o 
  -8   9   5      334.33      349.97     60.56 o 
  -7   9   5       43.53       12.35     36.11 o 
  -6   9   5     1625.08     1549.99     56.38 o 
  -5   9   5     5769.97     5818.95    115.66 o 
  -4   9   5     3117.31     3239.27     76.19 o 
  -3   9   5     7078.87     7058.55    107.24 o 
  -2   9   5    12011.99    12120.97    213.01 o 
  -1   9   5     6842.79     7100.28    135.43 o 
   0   9   5     1165.21     1210.35     38.21 o 
   1   9   5     1830.67     1902.33     79.16 o 
   2   9   5      434.65      447.25     31.94 o 
   3   9   5      500.95      510.26     41.48 o 
   4   9   5      312.11      321.51     37.49 o 
   5   9   5     1340.36     1279.66     59.06 o 
   6   9   5      294.16      355.99     69.11 o 
  -8  10   5      506.40      490.69     50.36 o 
  -7  10   5      279.10      265.71     42.92 o 
  -6  10   5      197.69      212.00     38.86 o 
  -5  10   5        1.13      -11.26     34.05 o 
  -4  10   5      604.96      685.59     41.88 o 
  -3  10   5        1.23      -40.80     27.20 o 
  -2  10   5     1363.77     1372.85     51.41 o 
  -1  10   5     6482.35     6923.73    135.08 o 
   0  10   5     3369.20     3465.74     71.52 o 
   1  10   5      599.15      587.37     39.54 o 
   2  10   5     2929.59     3007.21     72.61 o 
   3  10   5      213.17      133.40     33.11 o 
   4  10   5       74.39       80.00     36.24 o 
   5  10   5      141.28      120.60     47.26 o 
   6  10   5        2.20       14.91     44.09 o 
  -7  11   5        4.29      -17.64     42.01 o 
  -6  11   5      750.48      647.94     48.72 o 
  -5  11   5     2045.97     2070.99     68.37 o 
  -4  11   5       25.05       13.82     35.01 o 
  -3  11   5      165.61      180.08     45.50 o 
  -2  11   5     2124.69     2224.51     68.79 o 
  -1  11   5       19.95        6.44     33.71 o 
   0  11   5      222.34      219.37     38.94 o 
   1  11   5      685.86      639.96     43.21 o 
   2  11   5      475.35      433.50     37.34 o 
   3  11   5       11.05        0.06     34.19 o 
   4  11   5     1169.01     1225.12     55.94 o 
   5  11   5      601.30      610.51     62.81 o 
  -6  12   5     1366.86     1373.21     64.02 o 
  -5  12   5      733.95      716.12     50.58 o 
  -4  12   5      427.77      397.30     43.77 o 
  -3  12   5      445.06      476.86     55.16 o 
  -2  12   5      496.76      540.91     45.13 o 
  -1  12   5       17.41        4.36     37.44 o 
   0  12   5        3.01        9.83     44.13 o 
   1  12   5      319.98      358.67    119.13 o 
   2  12   5       63.81       93.92     38.02 o 
   3  12   5      104.55      114.66     39.92 o 
   4  12   5      723.98      731.62     51.23 o 
  -5  13   5     1068.14     1133.64     59.73 o 
  -4  13   5       61.83       20.95     51.92 o 
  -3  13   5       34.80       35.55     49.84 o 
  -2  13   5     1558.47     1708.28     96.93 o 
  -1  13   5       29.78       78.23     42.71 o 
   0  13   5      122.32      171.46     53.09 o 
   1  13   5     3593.42     3649.58    111.95 o 
   2  13   5     2130.71     1993.17     86.53 o 
   3  13   5     2025.76     2021.44    105.88 o 
  -3  14   5       45.99       43.02     56.74 o 
  -2  14   5     1295.62     1262.40     75.37 o 
  -1  14   5     1809.64     1861.87    122.32 o 
   0  14   5     1807.31     1688.49     81.66 o 
   1  14   5      896.07      886.13     68.53 o 
 -10   0   6    12307.58    12355.71    479.35 o 
  -9   0   6     1613.13     1484.72    123.23 o 
  -8   0   6     3221.27     3183.52    161.16 o 
  -7   0   6    15435.13    14828.97    283.71 o 
  -6   0   6     2256.73     2081.73     53.77 o 
  -5   0   6      120.11      158.27     17.79 o 
  -4   0   6    25825.09    25637.20    589.89 o 
  -3   0   6    10430.51     9777.15    238.74 o 
  -2   0   6      207.44      125.53     17.01 o 
  -1   0   6    45120.08    42923.18    806.55 o 
   0   0   6    63211.25    61725.75   1153.97 o 
   1   0   6    16902.28    16263.13    376.71 o 
   2   0   6    36819.88    35476.38    796.13 o 
   3   0   6    37644.23    38111.80    696.42 o 
   4   0   6     4730.60     4759.71    139.99 o 
   5   0   6      677.06      697.12     43.61 o 
   6   0   6     7185.08     6985.62    281.42 o 
   7   0   6       23.78       16.39     95.82 o 
   8   0   6       14.79     -143.64     97.32 o 
 -10   1   6       62.32      103.04     76.59 o 
  -9   1   6      186.99      211.55     54.54 o 
  -8   1   6     1852.53     1809.91     54.51 o 
  -7   1   6     2107.03     1930.70     51.48 o 
  -6   1   6      666.48      616.76     19.66 o 
  -5   1   6     1439.93     1315.63     26.93 o 
  -4   1   6      287.50      273.36     13.49 o 
  -3   1   6     2761.49     2645.41     55.96 o 
  -2   1   6     7030.83     6899.96    108.63 o 
  -1   1   6     1484.95     1427.86     29.00 o 
   0   1   6     2998.46     2891.39     44.51 o 
   1   1   6      797.00      795.48     29.03 o 
   2   1   6     1703.32     1667.88     48.17 o 
   3   1   6      609.50      670.07     28.93 o 
   4   1   6      581.74      559.24     26.94 o 
   5   1   6     1127.17     1200.96     39.28 o 
   6   1   6      184.36      138.45     36.05 o 
   7   1   6      118.26      111.39     67.46 o 
   8   1   6      210.19      239.99     73.78 o 
 -10   2   6     2793.85     3099.36    132.02 o 
  -9   2   6       45.37        6.17     86.47 o 
  -8   2   6       57.81       66.10     27.94 o 
  -7   2   6    10758.69    10485.93    242.73 o 
  -6   2   6     1193.90     1158.90     38.39 o 
  -5   2   6      643.56      645.43     22.13 o 
  -4   2   6    18591.94    18159.68    244.38 o 
  -3   2   6     9902.63     9340.08    163.48 o 
  -2   2   6      900.70      926.21     29.69 o 
  -1   2   6     7008.30     6778.46     97.63 o 
   0   2   6     7849.70     7869.08    112.19 o 
   1   2   6     1251.91     1315.52     41.26 o 
   2   2   6      287.98      306.29     24.76 o 
   3   2   6     6878.22     7030.88    126.62 o 
   4   2   6       14.01       28.66     23.32 o 
   5   2   6     1174.38     1224.34     49.75 o 
   6   2   6     6497.50     6799.01    172.51 o 
   7   2   6     1371.84     1657.65    115.00 o 
   8   2   6      105.32       90.58     70.49 o 
 -10   3   6        4.72      -56.84     56.32 o 
  -9   3   6      193.86      205.62     35.71 o 
  -8   3   6     1024.89     1005.58     42.43 o 
  -7   3   6      254.79      285.98     26.05 o 
  -6   3   6      296.79      361.59     22.47 o 
  -5   3   6      883.48      878.27     29.28 o 
  -4   3   6      277.13      318.75     17.80 o 
  -3   3   6     3804.56     3741.97     74.81 o 
  -2   3   6        6.24       21.83     11.65 o 
  -1   3   6     1172.49     1164.45     32.87 o 
   0   3   6      687.14      669.34     41.64 o 
   1   3   6     1368.61     1360.04     38.39 o 
   2   3   6     1972.04     1912.15     50.67 o 
   3   3   6      104.16      124.17     23.90 o 
   4   3   6     1549.11     1664.25     64.17 o 
   5   3   6      527.54      538.10     38.63 o 
   6   3   6       17.06      -11.25     35.77 o 
   7   3   6      780.62      780.89     78.56 o 
   8   3   6        6.94       12.63    143.18 o 
 -10   4   6      262.78      276.19     43.69 o 
  -9   4   6      147.02      110.59     35.67 o 
  -8   4   6       49.30       61.26     30.69 o 
  -7   4   6     2922.12     2865.17     68.05 o 
  -6   4   6      426.55      467.32     25.66 o 
  -5   4   6      110.87      141.65     18.89 o 
  -4   4   6     4873.02     4768.86     73.60 o 
  -3   4   6      887.14      811.34     30.83 o 
  -2   4   6      693.16      713.02     35.16 o 
  -1   4   6      126.33      158.39     20.38 o 
   0   4   6      209.76      309.56     28.88 o 
   1   4   6     5881.65     5761.25     95.68 o 
   2   4   6     1393.02     1545.06     46.34 o 
   3   4   6      179.33      210.11     25.26 o 
   4   4   6      314.21      400.61     66.17 o 
   5   4   6      232.04      299.16     39.65 o 
   6   4   6     3624.75     3968.97    150.29 o 
   7   4   6      346.27      448.08     47.35 o 
   8   4   6      163.10      154.72     94.04 o 
 -10   5   6      823.54      963.96     55.95 o 
  -9   5   6     1872.12     1841.28     64.56 o 
  -8   5   6       35.20       45.09     32.25 o 
  -7   5   6     1489.72     1472.75     46.28 o 
  -6   5   6     5443.22     5305.60     91.51 o 
  -5   5   6        3.87       -7.33     19.62 o 
  -4   5   6     1375.37     1293.07     40.26 o 
  -3   5   6      258.94      286.41     25.99 o 
  -2   5   6     5204.07     5091.98     87.58 o 
  -1   5   6    17344.52    17150.12    253.98 o 
   0   5   6      111.78      140.46     18.50 o 
   1   5   6       70.73       75.85     21.43 o 
   2   5   6      638.57      607.35     31.11 o 
   3   5   6     1321.84     1363.14     57.39 o 
   4   5   6     4896.93     4959.04    116.75 o 
   5   5   6       39.30       60.87     37.36 o 
   6   5   6       36.80       72.24     38.97 o 
   7   5   6      652.65      584.74     50.50 o 
 -10   6   6     2537.21     2691.75     83.89 o 
  -9   6   6     3167.02     3024.89     82.77 o 
  -8   6   6     2615.35     2541.19     79.00 o 
  -7   6   6     2031.10     2077.51     60.44 o 
  -6   6   6     1082.43     1020.89     41.03 o 
  -5   6   6        5.79       14.89     21.56 o 
  -4   6   6      396.33      413.86     24.17 o 
  -3   6   6     4564.44     4424.62    104.39 o 
  -2   6   6     2822.48     2793.91     91.17 o 
  -1   6   6     9404.68     8931.29    139.76 o 
   0   6   6    14284.74    13983.39    211.22 o 
   1   6   6    16998.44    16962.18    283.29 o 
   2   6   6    13292.09    13039.02    218.26 o 
   3   6   6     9471.40     9494.00    192.66 o 
   4   6   6     3700.95     3538.55     94.19 o 
   5   6   6     1163.67     1353.17     60.18 o 
   6   6   6      738.50      766.78     55.07 o 
   7   6   6       17.98      -32.22     53.56 o 
  -9   7   6      258.52      278.87     49.14 o 
  -8   7   6     2026.02     2084.88     66.65 o 
  -7   7   6      252.43      288.53     51.25 o 
  -6   7   6      617.29      573.37     37.00 o 
  -5   7   6     1022.39     1021.02     50.97 o 
  -4   7   6       84.75       75.84     22.94 o 
  -3   7   6     4647.72     4476.81    107.51 o 
  -2   7   6      892.35      899.77     39.06 o 
  -1   7   6        7.26       -0.34     16.14 o 
   0   7   6     3943.95     3871.48     65.58 o 
   1   7   6      705.36      619.70     63.90 o 
   2   7   6     4645.19     4553.43    102.73 o 
   3   7   6      377.33      346.56     42.16 o 
   4   7   6      194.57      237.21     45.09 o 
   5   7   6     3250.56     3208.09     95.20 o 
   6   7   6      532.27      516.21     53.32 o 
   7   7   6      252.67      300.51     49.82 o 
  -9   8   6     2381.51     2416.64     89.16 o 
  -8   8   6     2479.94     2508.50    116.31 o 
  -7   8   6     1865.51     1784.76     61.78 o 
  -6   8   6     5609.33     5435.81    110.31 o 
  -5   8   6     7884.11     7773.04    144.02 o 
  -4   8   6     5438.84     5274.27     92.80 o 
  -3   8   6    13447.11    13026.74    227.87 o 
  -2   8   6    12233.79    12202.61    214.53 o 
  -1   8   6     3562.09     3463.56     81.20 o 
   0   8   6     4360.12     4371.90     72.83 o 
   1   8   6     7338.81     7297.57    135.67 o 
   2   8   6     4880.29     4722.77     95.51 o 
   3   8   6     2057.86     1839.15     59.16 o 
   4   8   6     4302.08     4106.32     93.26 o 
   5   8   6     4101.26     4061.04    109.63 o 
   6   8   6     1813.99     1771.33     82.11 o 
  -8   9   6      874.19      858.69     52.87 o 
  -7   9   6      240.28      265.74     41.12 o 
  -6   9   6      343.09      393.41     40.76 o 
  -5   9   6     1030.45     1082.43     63.02 o 
  -4   9   6      246.75      267.46     27.49 o 
  -3   9   6     1524.70     1481.11     53.49 o 
  -2   9   6       67.58       67.56     31.55 o 
  -1   9   6       29.78        4.80     31.11 o 
   0   9   6      919.82      921.27     36.81 o 
   1   9   6       40.79       50.96     22.31 o 
   2   9   6     1108.39     1111.38     53.88 o 
   3   9   6       19.56       16.58     31.87 o 
   4   9   6      217.42      215.87     39.26 o 
   5   9   6      386.59      317.24     45.06 o 
   6   9   6      121.86       82.27     79.82 o 
  -8  10   6      188.91      243.23     47.32 o 
  -7  10   6       36.04       12.26     40.15 o 
  -6  10   6     1788.73     1737.51     63.50 o 
  -5  10   6     2766.13     2766.93     75.71 o 
  -4  10   6      563.47      581.87     51.60 o 
  -3  10   6      516.18      503.25     35.25 o 
  -2  10   6     2194.86     2348.63     70.60 o 
  -1  10   6      724.03      743.69     44.65 o 
   0  10   6      793.83      853.17     47.54 o 
   1  10   6      291.58      319.54     29.76 o 
   2  10   6      276.11      270.18     34.41 o 
   3  10   6      646.03      689.03     43.52 o 
   4  10   6      301.20      317.93     42.66 o 
   5  10   6     1390.09     1355.16     61.47 o 
  -7  11   6      534.16      487.85     50.77 o 
  -6  11   6      627.20      718.89     50.47 o 
  -5  11   6        4.00      -24.76     38.52 o 
  -4  11   6      382.40      460.86     69.43 o 
  -3  11   6      222.95      140.86     47.06 o 
  -2  11   6     1181.81     1231.95     53.88 o 
  -1  11   6     1902.29     2090.01     70.66 o 
   0  11   6       49.10       13.67     38.26 o 
   1  11   6      229.06      217.13     58.67 o 
   2  11   6      125.95      102.10     33.01 o 
   3  11   6     1715.07     1781.28     64.51 o 
   4  11   6      924.54      834.26     52.73 o 
  -6  12   6        8.57       -3.47     43.55 o 
  -5  12   6       42.78       26.83     41.55 o 
  -4  12   6     1699.21     1623.48     76.69 o 
  -3  12   6      249.77      156.56     52.19 o 
  -2  12   6      313.52      328.63     43.76 o 
  -1  12   6      180.69      178.88     43.78 o 
   0  12   6      497.78      645.26     57.65 o 
   1  12   6     5118.46     5102.96    135.09 o 
   2  12   6     1816.62     1809.21    104.22 o 
   3  12   6        2.03      -66.93     45.73 o 
  -5  13   6       23.61      -18.11     55.38 o 
  -4  13   6      123.09      123.31     55.61 o 
  -3  13   6      159.48      174.55     56.51 o 
  -2  13   6      146.18      153.65     55.75 o 
  -1  13   6      408.57      404.39     50.63 o 
   0  13   6       43.07       -1.70     53.53 o 
   1  13   6        3.36      -49.39     66.31 o 
   2  13   6        8.04        6.40     57.46 o 
  -3  14   6     1796.15     1764.76    204.21 o 
  -2  14   6     4586.00     5501.32    605.32 o 
  -1  14   6     1905.16     1970.72    127.67 o 
   0  14   6     1325.14     1289.42    130.04 o 
 -10   1   7     5276.42     5389.12    179.68 o 
  -9   1   7      625.73      637.61     65.11 o 
  -8   1   7      955.90     1043.62    120.79 o 
  -7   1   7     9160.08     8797.58    222.56 o 
  -6   1   7      531.42      504.18     26.00 o 
  -5   1   7       55.73       59.45     26.97 o 
  -4   1   7    13105.83    12783.39    221.14 o 
  -3   1   7    11606.93    11053.65    170.42 o 
  -2   1   7     3218.82     3219.19     57.84 o 
  -1   1   7    23145.72    22266.85    300.81 o 
   0   1   7    28339.56    27483.95    339.84 o 
   1   1   7      721.15      730.60     27.35 o 
   2   1   7     4139.82     4125.92     85.55 o 
   3   1   7    10622.67    10637.46    184.20 o 
   4   1   7       28.46        7.44     25.08 o 
   5   1   7       42.16       97.72     35.48 o 
   6   1   7     3161.26     3128.42    145.18 o 
   7   1   7      197.33      260.08     76.42 o 
 -10   2   7       84.12        8.57     57.70 o 
  -9   2   7       24.09       38.77     53.01 o 
  -8   2   7      533.76      537.04     53.39 o 
  -7   2   7      909.71      982.69     37.91 o 
  -6   2   7     5849.78     5861.26    104.21 o 
  -5   2   7     2300.49     2190.97     42.86 o 
  -4   2   7     5000.92     4797.65     94.17 o 
  -3   2   7    20700.95    20176.40    340.27 o 
  -2   2   7     5527.75     5419.22    101.00 o 
  -1   2   7     2669.86     2674.57     43.51 o 
   0   2   7     6955.40     6970.62     87.75 o 
   1   2   7       62.05       82.35     19.93 o 
   2   2   7      387.94      421.80     34.98 o 
   3   2   7       28.68        6.19     25.72 o 
   4   2   7      361.33      416.76     33.21 o 
   5   2   7        4.42       -9.23     34.44 o 
   6   2   7     1624.00     1750.46     65.09 o 
   7   2   7     3578.88     3825.36    147.06 o 
 -10   3   7     1003.66     1240.79     88.07 o 
  -9   3   7        7.60      -48.83     50.86 o 
  -8   3   7      568.88      608.19     49.02 o 
  -7   3   7     5273.96     5246.10     92.71 o 
  -6   3   7     4072.67     3894.22     71.87 o 
  -5   3   7      699.35      739.51     25.78 o 
  -4   3   7     8357.99     8067.14    146.64 o 
  -3   3   7      549.01      569.84     26.51 o 
  -2   3   7     4887.57     4747.18     79.79 o 
  -1   3   7       11.65       34.91     15.40 o 
   0   3   7      219.43      288.04     22.17 o 
   1   3   7     2155.19     2112.62     50.13 o 
   2   3   7      783.36      832.27     45.74 o 
   3   3   7     7930.61     8211.01    147.61 o 
   4   3   7     3148.11     3280.25     92.50 o 
   5   3   7     2360.16     2544.22     97.14 o 
   6   3   7     8945.53     9619.48    246.86 o 
   7   3   7     1553.29     1652.17    100.83 o 
 -10   4   7      733.03      649.74     76.19 o 
  -9   4   7     1136.66     1153.69     71.07 o 
  -8   4   7     1018.78     1066.70     45.18 o 
  -7   4   7      549.96      537.57     31.44 o 
  -6   4   7     1039.00     1096.90     33.62 o 
  -5   4   7     7300.49     7217.00    107.01 o 
  -4   4   7     4904.12     4676.33     93.83 o 
  -3   4   7       63.29       84.54     20.24 o 
  -2   4   7     3833.07     3659.45     70.76 o 
  -1   4   7     4478.46     4298.95     77.11 o 
   0   4   7     1575.45     1459.91     40.79 o 
   1   4   7     1172.14     1168.65     38.13 o 
   2   4   7      513.59      509.84     31.99 o 
   3   4   7     3530.26     3458.27     78.19 o 
   4   4   7      720.70      772.85     48.80 o 
   5   4   7      741.81      771.66     60.47 o 
   6   4   7       78.96       88.38     41.60 o 
   7   4   7        2.32       12.94     64.74 o 
 -10   5   7     1479.86     1552.62     86.10 o 
  -9   5   7      201.41      141.82     38.61 o 
  -8   5   7        7.03       48.95     34.38 o 
  -7   5   7      911.86      858.77     36.97 o 
  -6   5   7      154.30      177.48     24.05 o 
  -5   5   7      903.62      936.37     45.73 o 
  -4   5   7     1260.12     1276.32     44.89 o 
  -3   5   7     1674.45     1556.77     46.13 o 
  -2   5   7     1105.17     1116.11     28.81 o 
  -1   5   7     5714.16     5439.12     92.82 o 
   0   5   7     5901.07     5711.26     97.52 o 
   1   5   7     1891.83     1849.86     43.87 o 
   2   5   7     3637.70     3643.62     79.03 o 
   3   5   7     3113.02     2844.89     86.01 o 
   4   5   7      224.77      228.12     41.14 o 
   5   5   7      352.50      359.05     46.67 o 
   6   5   7      521.34      480.71     48.23 o 
   7   5   7      740.27      811.28     66.86 o 
  -9   6   7      211.59      182.32     45.00 o 
  -8   6   7     2523.66     2473.95     70.18 o 
  -7   6   7      324.90      334.54     32.36 o 
  -6   6   7      261.27      256.15     33.81 o 
  -5   6   7     7843.44     7901.84    117.82 o 
  -4   6   7     3923.33     3932.88     85.05 o 
  -3   6   7      321.07      366.55     26.14 o 
  -2   6   7     3828.36     3734.87     83.70 o 
  -1   6   7     7346.75     7281.30    119.31 o 
   0   6   7        7.80       21.66     19.83 o 
   1   6   7      832.89      843.45     46.66 o 
   2   6   7     5039.36     4925.63     98.17 o 
   3   6   7       15.05      -29.02     33.55 o 
   4   6   7       14.83      -21.32     37.21 o 
   5   6   7     4270.99     4278.25    115.69 o 
   6   6   7      339.11      308.48     46.61 o 
  -9   7   7     2195.92     2097.02     72.95 o 
  -8   7   7     1057.22     1052.19     50.88 o 
  -7   7   7     1010.65     1087.63     47.84 o 
  -6   7   7     2665.57     2595.88     67.15 o 
  -5   7   7     2889.55     2953.11     63.04 o 
  -4   7   7     3150.26     3134.15     87.57 o 
  -3   7   7     3018.19     3083.45    111.82 o 
  -2   7   7    14742.37    14751.56    255.79 o 
  -1   7   7    11964.07    11925.76    211.80 o 
   0   7   7    10003.13     9757.01    155.26 o 
   1   7   7     7452.84     7537.64    163.99 o 
   2   7   7     3876.89     3794.98     96.87 o 
   3   7   7     1077.83     1056.79     52.96 o 
   4   7   7      494.50      524.32     48.14 o 
   5   7   7      275.67      274.60     48.50 o 
   6   7   7       37.98      -12.42     47.90 o 
  -9   8   7       61.19       92.74     43.60 o 
  -8   8   7     1413.73     1341.13     98.47 o 
  -7   8   7        4.65      -35.37     34.65 o 
  -6   8   7     2451.14     2398.34     67.71 o 
  -5   8   7      590.40      644.69     40.49 o 
  -4   8   7     1370.79     1359.83     55.28 o 
  -3   8   7    12744.30    12776.89    226.37 o 
  -2   8   7     1475.55     1551.46     75.09 o 
  -1   8   7       86.34      122.57     32.31 o 
   0   8   7     1797.43     1759.31     55.12 o 
   1   8   7       84.60       71.47     33.58 o 
   2   8   7     3349.75     3355.72     90.71 o 
   3   8   7        1.45       13.49     35.74 o 
   4   8   7       34.90       13.41     39.70 o 
   5   8   7      423.05      460.26     52.38 o 
   6   8   7      163.95      149.36     53.40 o 
  -8   9   7     2103.26     2178.55     74.39 o 
  -7   9   7     1434.53     1509.19     60.71 o 
  -6   9   7     5879.57     5667.27    117.46 o 
  -5   9   7     6858.13     6746.33    132.58 o 
  -4   9   7      532.71      590.57     44.22 o 
  -3   9   7      945.91      988.23     47.41 o 
  -2   9   7     1160.36     1237.68     71.79 o 
  -1   9   7       70.45       96.50     34.75 o 
   0   9   7      707.90      713.13     45.46 o 
   1   9   7      421.81      431.59     31.65 o 
   2   9   7      531.35      502.92     38.64 o 
   3   9   7      650.89      665.79     49.96 o 
   4   9   7     4433.79     4288.45    115.41 o 
   5   9   7     3661.44     3441.87    106.78 o 
  -7  10   7      209.04      125.18     43.20 o 
  -6  10   7     1574.21     1553.73     62.21 o 
  -5  10   7        0.75      -21.81     48.57 o 
  -4  10   7       39.18        3.41     44.36 o 
  -3  10   7      234.55      196.85     39.22 o 
  -2  10   7        6.02       -7.52     36.52 o 
  -1  10   7       57.48       91.52     51.75 o 
   0  10   7     2907.26     2892.62     82.13 o 
   1  10   7     2685.50     2571.80     90.44 o 
   2  10   7      651.66      730.39     40.65 o 
   3  10   7     2865.43     2909.97     80.45 o 
   4  10   7     2078.04     2058.35    108.40 o 
  -7  11   7      305.96      269.71     48.82 o 
  -6  11   7      230.45      225.99     44.83 o 
  -5  11   7      485.43      572.23     59.50 o 
  -4  11   7      136.09       86.18     50.31 o 
  -3  11   7       74.45       51.38     39.57 o 
  -2  11   7     2081.56     2038.77    116.30 o 
  -1  11   7       85.75      102.81     41.23 o 
   0  11   7       92.27       95.74     45.32 o 
   1  11   7     1467.63     1331.98     76.91 o 
   2  11   7      886.94      990.36     67.38 o 
   3  11   7      121.69      156.07     41.96 o 
   4  11   7     1435.28     1312.52     70.36 o 
  -6  12   7       66.73       44.47     55.98 o 
  -5  12   7      534.39      554.89     63.10 o 
  -4  12   7     1224.38     1232.32     72.18 o 
  -3  12   7      592.89      679.20     62.75 o 
  -2  12   7      702.07      734.72     55.59 o 
  -1  12   7      410.33      400.50     49.63 o 
   0  12   7       45.36       37.71     52.16 o 
   1  12   7       13.30      -43.18     54.03 o 
   2  12   7      350.47      231.42     60.35 o 
   3  12   7        9.40      -49.64     78.96 o 
  -4  13   7      120.84      230.77     60.06 o 
  -3  13   7     1275.38     1312.66     78.08 o 
  -2  13   7     4486.46     4941.26    186.41 o 
  -1  13   7     2051.47     2097.35     79.64 o 
   0  13   7     1980.38     2032.75    126.69 o 
   1  13   7     3857.12     3714.15    144.28 o 
 -10   0   8     1861.33     1822.48    149.77 o 
  -9   0   8     2021.07     2145.85    144.49 o 
  -8   0   8       11.94        4.85     62.21 o 
  -7   0   8     2504.43     2708.40    142.36 o 
  -6   0   8       56.67       94.04     51.12 o 
  -5   0   8       11.62       15.59     24.77 o 
  -4   0   8    19370.02    18818.15    452.22 o 
  -3   0   8     5587.92     5108.10    112.76 o 
  -2   0   8      393.26      391.06     28.59 o 
  -1   0   8    17169.77    16484.91    320.51 o 
   0   0   8     1760.58     1682.60     51.37 o 
   1   0   8      567.59      583.89     37.75 o 
   2   0   8      171.66      176.41     53.64 o 
   3   0   8       13.75      -34.70     33.55 o 
   4   0   8     5533.60     5461.45    130.89 o 
   5   0   8      938.70     1018.78    114.90 o 
   6   0   8     1704.94     1765.24    150.05 o 
   7   0   8        9.74      -41.89    109.34 o 
 -10   1   8       46.92       92.33     61.43 o 
  -9   1   8      739.61      782.09     69.60 o 
  -8   1   8       32.81      110.67     46.71 o 
  -7   1   8     2157.57     2292.18    127.40 o 
  -6   1   8     4907.53     4779.17    108.42 o 
  -5   1   8     4675.02     4725.10     94.85 o 
  -4   1   8     6552.65     6486.90    121.68 o 
  -3   1   8     5438.51     5476.72     92.43 o 
  -2   1   8     1464.25     1471.83     34.08 o 
  -1   1   8      174.31      161.18     15.74 o 
   0   1   8      336.71      322.17     17.44 o 
   1   1   8       81.84      115.99     18.10 o 
   2   1   8     1744.35     1677.06     56.12 o 
   3   1   8     1059.54     1069.13     45.07 o 
   4   1   8      718.99      691.42     38.14 o 
   5   1   8      753.01      809.16     50.66 o 
   6   1   8      959.19     1010.86    109.88 o 
   7   1   8     1173.12     1149.44     98.90 o 
 -10   2   8     3166.45     3246.21    134.04 o 
  -9   2   8        3.57       22.47     52.17 o 
  -8   2   8     2049.75     1948.02    114.20 o 
  -7   2   8    12174.61    12141.37    188.56 o 
  -6   2   8      368.56      352.64     23.72 o 
  -5   2   8      691.23      764.93     29.93 o 
  -4   2   8     8187.50     7846.05    144.00 o 
  -3   2   8      737.99      758.74     31.56 o 
  -2   2   8      112.55      143.53     19.60 o 
  -1   2   8     4435.30     4224.22     74.60 o 
   0   2   8     4447.17     4233.78     70.89 o 
   1   2   8       98.99      154.13     32.86 o 
   2   2   8     9262.95     8971.64    160.99 o 
   3   2   8     8676.44     8751.07    159.45 o 
   4   2   8      465.21      524.50     41.80 o 
   5   2   8     2947.96     2978.25     85.21 o 
   6   2   8     4548.48     4355.49    191.05 o 
   7   2   8      245.65      226.02     79.17 o 
 -10   3   8      912.21      993.51     82.42 o 
  -9   3   8      951.92      981.99     76.37 o 
  -8   3   8       80.60       80.69     30.26 o 
  -7   3   8      138.08      102.69     33.93 o 
  -6   3   8     3642.88     3605.64     63.86 o 
  -5   3   8       37.59       73.65     21.74 o 
  -4   3   8      334.49      406.16     27.76 o 
  -3   3   8     5298.85     5228.12    101.40 o 
  -2   3   8      291.55      276.33     19.12 o 
  -1   3   8      476.59      555.45     25.07 o 
   0   3   8     2290.76     2259.28     53.62 o 
   1   3   8      205.61      186.67     25.14 o 
   2   3   8      342.51      331.70     33.52 o 
   3   3   8     1115.24     1138.07     53.02 o 
   4   3   8     2107.30     2190.60    110.09 o 
   5   3   8      592.71      620.83     48.82 o 
   6   3   8       18.27       84.11     45.39 o 
   7   3   8      624.66      625.85    134.89 o 
 -10   4   8     2362.45     2617.13    215.20 o 
  -9   4   8      907.46     1033.35     78.83 o 
  -8   4   8     3393.85     3468.54     81.01 o 
  -7   4   8     9367.29     9279.09    137.70 o 
  -6   4   8     1628.60     1688.94     42.69 o 
  -5   4   8      722.31      798.76     45.66 o 
  -4   4   8     5984.10     5876.16    114.24 o 
  -3   4   8     1881.98     1880.38     51.02 o 
  -2   4   8      715.76      748.30     33.13 o 
  -1   4   8     5732.70     5401.61     94.23 o 
   0   4   8     6738.92     6326.92     97.98 o 
   1   4   8     2998.00     2985.56     64.38 o 
   2   4   8    10682.77    10755.58    187.79 o 
   3   4   8    12760.88    12537.40    216.39 o 
   4   4   8     4209.32     4191.00    112.66 o 
   5   4   8     6931.93     7233.55    165.74 o 
   6   4   8     5268.46     5404.18    122.71 o 
  -9   5   8       12.61       17.16     36.40 o 
  -8   5   8     3798.49     3832.13     97.16 o 
  -7   5   8     2062.07     2081.54     54.90 o 
  -6   5   8      603.40      585.98     44.66 o 
  -5   5   8     9452.48     9206.49    149.36 o 
  -4   5   8    11927.13    11993.52    213.00 o 
  -3   5   8       75.91       93.55     22.86 o 
  -2   5   8     3012.73     2896.47     72.62 o 
  -1   5   8     1698.77     1612.04     44.57 o 
   0   5   8     3479.31     3259.93     67.40 o 
   1   5   8      684.59      681.28     33.24 o 
   2   5   8     1289.06     1285.03     49.38 o 
   3   5   8       80.91      120.67     39.77 o 
   4   5   8        0.26      -28.26     40.66 o 
   5   5   8     5164.11     5430.93    136.47 o 
   6   5   8     1864.74     1770.54     69.82 o 
  -9   6   8      166.64      120.47     40.12 o 
  -8   6   8       57.85       48.79     32.56 o 
  -7   6   8       77.94      124.96     31.44 o 
  -6   6   8      394.24      414.41     28.99 o 
  -5   6   8      513.26      570.73     32.53 o 
  -4   6   8     5500.58     5031.76    103.25 o 
  -3   6   8     9642.03     9598.37    175.74 o 
  -2   6   8     5993.07     6226.09    123.62 o 
  -1   6   8     7821.92     7628.44    126.17 o 
   0   6   8     2779.59     2745.49     61.54 o 
   1   6   8      733.57      766.95     68.09 o 
   2   6   8       14.40       -8.99     34.49 o 
   3   6   8      159.91      134.13     40.10 o 
   4   6   8       94.07       53.19     42.91 o 
   5   6   8       31.46       23.17     46.70 o 
   6   6   8      545.61      479.93     76.66 o 
  -9   7   8       31.11      -16.50     40.46 o 
  -8   7   8     1420.39     1400.93     56.91 o 
  -7   7   8       88.33       58.24     31.42 o 
  -6   7   8     2641.51     2584.53     61.96 o 
  -5   7   8      150.73      178.75     33.52 o 
  -4   7   8        2.60      -25.40     34.34 o 
  -3   7   8     1233.36     1302.52     53.30 o 
  -2   7   8      356.81      453.57     42.83 o 
  -1   7   8     3802.80     3646.94     87.55 o 
   0   7   8        1.99        4.28     23.49 o 
   1   7   8      987.78     1069.32     46.65 o 
   2   7   8     6099.15     5789.86    135.98 o 
   3   7   8        0.28       25.02     39.51 o 
   4   7   8      251.90       96.07     45.87 o 
   5   7   8      272.53      235.22     51.86 o 
  -8   8   8      627.07      655.84     44.82 o 
  -7   8   8      490.99      459.52     39.15 o 
  -6   8   8     1528.98     1529.58     51.90 o 
  -5   8   8     1271.54     1373.92     53.86 o 
  -4   8   8      183.80      214.60     41.61 o 
  -3   8   8      608.17      679.90     43.96 o 
  -2   8   8      210.08      275.52     37.84 o 
  -1   8   8      216.46      262.96     56.54 o 
   0   8   8      175.97      191.77     37.57 o 
   1   8   8      845.26      880.53     42.51 o 
   2   8   8      368.32      374.14     38.07 o 
   3   8   8      108.48       99.16     45.20 o 
   4   8   8      671.42      702.82     60.70 o 
   5   8   8      732.58      661.48     75.03 o 
  -8   9   8      113.58      101.05     39.77 o 
  -7   9   8     1150.98      998.99     54.33 o 
  -6   9   8     3489.58     3601.03    106.41 o 
  -5   9   8      387.26      411.92     51.63 o 
  -4   9   8      896.98      861.43     48.98 o 
  -3   9   8     4148.70     4221.22    100.19 o 
  -2   9   8      482.29      502.65     44.00 o 
  -1   9   8       15.36       18.31     35.96 o 
   0   9   8     1313.30     1442.15     59.50 o 
   1   9   8      303.08      315.35     74.50 o 
   2   9   8       36.47        3.36     34.35 o 
   3   9   8      716.43      678.04     53.79 o 
   4   9   8      929.96      901.31     62.37 o 
  -7  10   8      853.79      867.89     73.30 o 
  -6  10   8     3060.94     3129.56    103.47 o 
  -5  10   8     1746.99     1572.54     75.28 o 
  -4  10   8       31.78        4.90     48.34 o 
  -3  10   8      353.92      350.25     43.86 o 
  -2  10   8      974.39      952.62     53.50 o 
  -1  10   8        8.22      -33.04     39.64 o 
   0  10   8     1098.66     1112.44     57.46 o 
   1  10   8     6158.23     6150.60    152.22 o 
   2  10   8     2923.94     2851.63    130.86 o 
   3  10   8     2271.47     2298.35    109.31 o 
   4  10   8     4292.16     4142.87    120.64 o 
  -6  11   8      294.61      301.23     58.28 o 
  -5  11   8      938.65      979.12     75.53 o 
  -4  11   8      700.87      717.32     61.91 o 
  -3  11   8       13.58       36.98     42.92 o 
  -2  11   8        0.65      -35.39     42.18 o 
  -1  11   8      127.73      103.46     44.62 o 
   0  11   8     1369.18     1412.13     64.99 o 
   1  11   8     1004.78      965.41     69.42 o 
   2  11   8      321.51      213.54     59.84 o 
   3  11   8      134.39      135.99     61.03 o 
  -5  12   8     1815.04     1695.03     84.90 o 
  -4  12   8      736.26      773.38     66.87 o 
  -3  12   8     4638.25     4698.18    196.99 o 
  -2  12   8     7768.43     8044.12    196.42 o 
  -1  12   8     2664.67     2838.55    127.27 o 
   0  12   8     2258.76     2207.98    119.88 o 
   1  12   8     3520.98     3391.35    138.89 o 
   2  12   8      421.59      336.39     66.64 o 
  -3  13   8      212.91      186.01     59.96 o 
  -2  13   8      479.20      518.45     72.58 o 
  -1  13   8      954.18      976.91     64.56 o 
   0  13   8     1197.95     1089.86    123.18 o 
 -10   1   9     1510.56     1625.43     97.02 o 
  -9   1   9      367.59      376.90     61.63 o 
  -8   1   9        2.06       51.56     45.94 o 
  -7   1   9     3608.84     3822.29    124.89 o 
  -6   1   9       64.74      100.52     26.00 o 
  -5   1   9       48.52       41.32     25.42 o 
  -4   1   9     9605.23     9423.87    170.18 o 
  -3   1   9      993.94      960.77     29.72 o 
  -2   1   9      348.58      376.13     23.46 o 
  -1   1   9     4949.48     4784.84     76.33 o 
   0   1   9     1162.72     1182.24     42.35 o 
   1   1   9     8057.27     7970.71    167.13 o 
   2   1   9        2.62       -8.08     24.42 o 
   3   1   9     2044.42     2049.12     67.66 o 
   4   1   9      562.64      599.82     40.40 o 
   5   1   9      298.18      307.26     48.10 o 
   6   1   9     3131.60     2993.33    138.06 o 
 -10   2   9      454.75      473.90     70.77 o 
  -9   2   9      211.32      258.79     59.35 o 
  -8   2   9      519.18      570.98     51.72 o 
  -7   2   9     2925.54     3130.08     94.24 o 
  -6   2   9     3129.90     3109.14     96.92 o 
  -5   2   9       32.39       48.79     25.75 o 
  -4   2   9       28.54       14.99     22.76 o 
  -3   2   9        0.14       31.34     20.50 o 
  -2   2   9     5407.07     5320.37     92.75 o 
  -1   2   9     3316.98     3320.65     75.28 o 
   0   2   9      253.36      275.07     23.73 o 
   1   2   9     1417.32     1378.17     44.02 o 
   2   2   9      496.84      558.28     34.00 o 
   3   2   9       50.40       26.52     34.93 o 
   4   2   9      944.18      977.40     92.61 o 
   5   2   9      127.03       41.50     45.33 o 
   6   2   9      278.94      214.75     80.40 o 
 -10   3   9     6143.16     6369.80    204.74 o 
  -9   3   9     2200.34     2232.75    108.11 o 
  -8   3   9     4043.16     4202.44    141.88 o 
  -7   3   9     8543.64     8643.79    161.75 o 
  -6   3   9     2340.33     2364.47     57.31 o 
  -5   3   9      537.37      616.11     35.76 o 
  -4   3   9     7217.46     7170.36    135.44 o 
  -3   3   9     1313.89     1299.57     43.54 o 
  -2   3   9      104.02      147.74     24.55 o 
  -1   3   9    20565.28    19875.38    270.13 o 
   0   3   9    16144.36    15718.96    218.20 o 
   1   3   9     9337.13     9067.65    146.52 o 
   2   3   9    18099.46    18063.19    271.41 o 
   3   3   9    19090.84    19098.72    319.49 o 
   4   3   9     2920.49     2994.22     98.65 o 
   5   3   9     1320.28     1378.28     75.30 o 
   6   3   9     2875.66     2775.65    130.59 o 
  -9   4   9        6.70       51.58     55.09 o 
  -8   4   9     2625.27     2543.46     68.96 o 
  -7   4   9        8.52       -6.18     27.07 o 
  -6   4   9      128.64      114.64     27.34 o 
  -5   4   9     3532.10     3541.39     81.94 o 
  -4   4   9       37.86       33.93     27.01 o 
  -3   4   9     1969.56     2004.09     68.22 o 
  -2   4   9      131.39      131.61     33.42 o 
  -1   4   9      600.56      631.13     44.72 o 
   0   4   9     5601.16     5154.99    158.14 o 
   1   4   9      599.97      675.64     46.74 o 
   2   4   9     1523.63     1561.28     50.96 o 
   3   4   9       20.01      -38.00     42.84 o 
   4   4   9      449.61      415.70     53.52 o 
   5   4   9     1682.93     1819.38    102.62 o 
   6   4   9      107.58      157.62     51.50 o 
  -9   5   9      338.94      306.19     63.05 o 
  -8   5   9      824.11      891.74     46.01 o 
  -7   5   9     3767.07     3863.23     82.54 o 
  -6   5   9     2841.73     2831.35     65.48 o 
  -5   5   9     5032.18     4889.60    133.23 o 
  -4   5   9     9267.40     9024.63    194.83 o 
  -3   5   9     4743.14     4821.17    118.64 o 
  -2   5   9     4043.33     4143.27    138.52 o 
  -1   5   9     5283.91     5211.61     95.03 o 
   0   5   9     5291.87     5012.11     85.17 o 
   1   5   9      769.93      797.97     38.32 o 
   2   5   9     2816.99     2672.28     82.13 o 
   3   5   9     2068.03     1958.02     80.16 o 
   4   5   9      485.61      465.57     54.13 o 
   5   5   9     1155.23     1187.42    139.32 o 
  -9   6   9       10.46        3.33     38.71 o 
  -8   6   9     1708.95     1675.97     56.17 o 
  -7   6   9       17.03       22.02     34.73 o 
  -6   6   9      109.63      123.38     29.22 o 
  -5   6   9     1650.06     1546.13     56.02 o 
  -4   6   9       69.06       90.12     37.51 o 
  -3   6   9     2469.25     2415.20     80.20 o 
  -2   6   9      202.42      160.39     34.81 o 
  -1   6   9      158.90      177.18     35.26 o 
   0   6   9     2384.92     2307.00     53.82 o 
   1   6   9        1.87      -12.79     27.21 o 
   2   6   9      349.90      335.04     38.30 o 
   3   6   9      611.10      641.47     53.42 o 
   4   6   9      222.63      234.70     50.97 o 
   5   6   9      434.82      413.46     57.81 o 
  -8   7   9        8.65       33.72     34.70 o 
  -7   7   9       23.57       17.09     37.05 o 
  -6   7   9      289.78      389.94     47.79 o 
  -5   7   9      883.17      842.82     47.24 o 
  -4   7   9      328.74      357.15     44.61 o 
  -3   7   9      759.92      876.58     47.80 o 
  -2   7   9      376.15      468.51     41.39 o 
  -1   7   9       19.95       44.63     34.87 o 
   0   7   9      617.61      572.02     45.51 o 
   1   7   9      299.91      306.96     40.21 o 
   2   7   9      673.12      683.14     44.62 o 
   3   7   9      327.40      349.62     49.84 o 
   4   7   9        6.64       26.54     47.60 o 
   5   7   9      287.28      226.61     57.23 o 
  -8   8   9        7.36       14.19     40.42 o 
  -7   8   9     1345.40     1291.14     93.44 o 
  -6   8   9     2293.99     2290.88     84.77 o 
  -5   8   9        1.73      -35.03     41.92 o 
  -4   8   9        4.47      -58.15     38.76 o 
  -3   8   9      318.56      329.10     41.78 o 
  -2   8   9     3187.75     3295.85     87.10 o 
  -1   8   9     3220.97     3108.82     98.57 o 
   0   8   9      123.87       94.26     39.25 o 
   1   8   9      546.80      594.16     63.88 o 
   2   8   9      322.03      298.86     40.40 o 
   3   8   9     1386.18     1215.04     66.14 o 
   4   8   9     1127.39      950.92     66.71 o 
  -7   9   9       57.09       42.94     49.37 o 
  -6   9   9      635.12      664.62     60.16 o 
  -5   9   9       40.93       17.63     46.82 o 
  -4   9   9      487.83      499.00     52.17 o 
  -3   9   9        5.49      -20.17     39.12 o 
  -2   9   9     1079.94     1051.18     55.80 o 
  -1   9   9      291.99      254.61     43.69 o 
   0   9   9     1379.41     1424.74     62.31 o 
   1   9   9     5545.84     5389.78    170.65 o 
   2   9   9     3224.72     3218.06    126.44 o 
   3   9   9     1418.45     1438.50     64.06 o 
   4   9   9     3283.81     3399.34    110.19 o 
  -7  10   9       33.14       14.42     53.69 o 
  -6  10   9       65.17       58.40     82.33 o 
  -5  10   9      550.11      546.77     74.04 o 
  -4  10   9       52.50       57.04     46.65 o 
  -3  10   9      356.27      373.79     72.07 o 
  -2  10   9      192.36      196.40     45.69 o 
  -1  10   9      118.66       83.14     46.91 o 
   0  10   9     1014.20     1003.03     59.43 o 
   1  10   9        9.55       18.92     54.50 o 
   2  10   9      360.72      285.02     61.21 o 
   3  10   9       16.90      -87.29     58.19 o 
  -6  11   9     3535.95     3364.61    113.96 o 
  -5  11   9     4687.83     4702.44    134.90 o 
  -4  11   9     1740.00     1751.66     82.07 o 
  -3  11   9     4659.86     4836.96    119.25 o 
  -2  11   9     7122.83     7110.88    209.40 o 
  -1  11   9     2624.24     2563.33     87.98 o 
   0  11   9     2584.66     2521.22    101.76 o 
   1  11   9     5119.20     5256.59    177.61 o 
   2  11   9     1340.58     1167.40     94.96 o 
  -4  12   9       46.47       40.57     56.87 o 
  -3  12   9      122.27      169.35     56.01 o 
  -2  12   9      186.60      124.95     50.92 o 
  -1  12   9      118.49       74.25     51.67 o 
   0  12   9      108.93      104.11     61.51 o 
 -10   0  10       13.17      -17.58     85.94 o 
  -9   0  10      852.25      710.95     97.18 o 
  -8   0  10      831.98      950.55     96.59 o 
  -7   0  10     5078.13     5197.84    222.63 o 
  -6   0  10      631.30      809.60     70.37 o 
  -5   0  10     1531.07     1626.30     78.22 o 
  -4   0  10     9176.27     9045.30    191.64 o 
  -3   0  10      265.00      245.94     31.95 o 
  -2   0  10     2370.35     2321.66     68.62 o 
  -1   0  10      401.00      394.80     35.40 o 
   0   0  10      716.17      654.88     80.02 o 
   1   0  10      608.66      654.87     80.38 o 
   2   0  10      440.28      395.83     54.00 o 
   3   0  10     1749.88     1766.32     94.18 o 
   4   0  10      240.45      286.48    131.42 o 
   5   0  10     2693.68     2425.98    177.08 o 
 -10   1  10       47.03       73.20     62.07 o 
  -9   1  10      150.27      211.50     58.08 o 
  -8   1  10      152.60      192.07     45.05 o 
  -7   1  10       11.77       39.10     37.79 o 
  -6   1  10       90.49      117.43     38.72 o 
  -5   1  10     3054.22     3042.93     85.36 o 
  -4   1  10     2468.23     2542.05     59.48 o 
  -3   1  10     4152.40     4181.13     72.13 o 
  -2   1  10     5662.42     5731.61     90.63 o 
  -1   1  10     6416.01     6296.68    121.13 o 
   0   1  10      731.84      798.28     41.69 o 
   1   1  10      100.42       99.97     55.60 o 
   2   1  10       29.49       -6.92     37.82 o 
   3   1  10      859.09      815.82     44.11 o 
   4   1  10       66.41      -20.48     43.57 o 
   5   1  10      227.64      226.29    108.35 o 
  -9   2  10       12.48        4.54     65.12 o 
  -8   2  10     1725.57     1713.75     76.71 o 
  -7   2  10     3882.33     4063.43    147.32 o 
  -6   2  10       12.31       -4.47     29.86 o 
  -5   2  10      215.89      282.04     65.18 o 
  -4   2  10     5937.66     6147.95    120.35 o 
  -3   2  10     1232.22     1210.89     50.25 o 
  -2   2  10     1347.98     1257.63     47.79 o 
  -1   2  10     6751.98     6458.68    125.09 o 
   0   2  10     7309.45     7279.17    122.59 o 
   1   2  10     1301.97     1251.41     47.61 o 
   2   2  10     5950.16     5792.73    120.48 o 
   3   2  10     2661.99     2589.90     79.63 o 
   4   2  10       10.64      -64.75     43.17 o 
   5   2  10      599.89      561.01     56.44 o 
  -9   3  10        0.51      -50.42     53.59 o 
  -8   3  10     1465.84     1373.60     68.04 o 
  -7   3  10        1.48      -25.63     33.83 o 
  -6   3  10       21.02       14.60     26.42 o 
  -5   3  10     2762.27     2717.40     70.95 o 
  -4   3  10      742.83      798.49     49.76 o 
  -3   3  10      418.55      398.49     39.05 o 
  -2   3  10     2477.43     2437.96     58.05 o 
  -1   3  10     3097.58     3091.18     67.17 o 
   0   3  10       48.57       47.94     24.86 o 
   1   3  10      485.65      488.57     34.81 o 
   2   3  10     1305.28     1473.47     50.92 o 
   3   3  10      248.76      223.74     51.50 o 
   4   3  10       49.83      -53.35     51.42 o 
   5   3  10     1359.32     1292.04     66.81 o 
  -9   4  10     1205.95     1255.42     84.48 o 
  -8   4  10     2181.51     2188.81    101.35 o 
  -7   4  10     4170.74     4113.06     85.76 o 
  -6   4  10      335.88      378.46     32.48 o 
  -5   4  10      831.43      807.16     40.78 o 
  -4   4  10     4507.53     4797.19    119.91 o 
  -3   4  10     5539.16     5681.19    134.14 o 
  -2   4  10     4299.83     4081.18    106.25 o 
  -1   4  10    11092.90    10753.34    157.43 o 
   0   4  10     7254.96     7103.10    124.64 o 
   1   4  10     3002.47     2996.89     70.66 o 
   2   4  10     4723.80     4780.55     94.75 o 
   3   4  10     2617.92     2478.59    123.79 o 
   4   4  10      106.81        1.03     51.19 o 
   5   4  10      550.60      504.20     61.57 o 
  -9   5  10        1.53      -31.94     55.61 o 
  -8   5  10     1033.54      969.33     53.75 o 
  -7   5  10      508.03      511.99     38.30 o 
  -6   5  10     2745.45     2819.97     67.29 o 
  -5   5  10        2.91       17.80     38.50 o 
  -4   5  10     2853.18     2964.19     97.26 o 
  -3   5  10    16277.89    16149.16    326.63 o 
  -2   5  10     2061.65     2025.85     73.96 o 
  -1   5  10     1425.16     1412.41     49.47 o 
   0   5  10     6168.48     6072.71    100.87 o 
   1   5  10       14.43       31.69     30.74 o 
   2   5  10     1129.22     1120.52     53.18 o 
   3   5  10      142.61      154.07     41.35 o 
   4   5  10       36.50       68.65     52.14 o 
   5   5  10      703.70      656.22     65.98 o 
  -8   6  10      596.35      640.07     48.64 o 
  -7   6  10     2272.77     2211.09     82.07 o 
  -6   6  10     3949.80     4070.45     96.53 o 
  -5   6  10     1788.91     1705.18     74.14 o 
  -4   6  10     3141.20     3079.40     94.57 o 
  -3   6  10     1559.11     1585.15     80.31 o 
  -2   6  10      190.49      173.55     37.91 o 
  -1   6  10       10.47       29.99     35.46 o 
   0   6  10      357.47      386.66     46.03 o 
   1   6  10      159.72      168.00     32.71 o 
   2   6  10      110.44      154.58     39.85 o 
   3   6  10      657.96      666.88     50.62 o 
   4   6  10     1508.16     1626.64    100.45 o 
  -8   7  10       76.48       95.85     50.79 o 
  -7   7  10     1559.67     1433.56     80.92 o 
  -6   7  10     1593.90     1607.14     63.24 o 
  -5   7  10     1375.72     1376.61     67.69 o 
  -4   7  10      127.94       75.38     43.39 o 
  -3   7  10      218.61      221.48     45.11 o 
  -2   7  10     1380.43     1371.50    115.29 o 
  -1   7  10      657.96      695.59     59.85 o 
   0   7  10     2001.18     1926.16     61.52 o 
   1   7  10      283.67      307.71     65.21 o 
   2   7  10       16.74      -23.38     38.11 o 
   3   7  10     3035.41     3067.45     89.38 o 
   4   7  10      932.88      834.42     67.71 o 
  -7   8  10      138.36      135.19     50.94 o 
  -6   8  10      563.99      613.46     61.75 o 
  -5   8  10       50.54       45.16     40.19 o 
  -4   8  10       24.27       -2.17     44.45 o 
  -3   8  10      355.46      329.88     45.20 o 
  -2   8  10      979.93     1042.97     56.10 o 
  -1   8  10      302.31      248.92     43.77 o 
   0   8  10     1199.79     1117.36     64.31 o 
   1   8  10     2173.92     2155.66     88.27 o 
   2   8  10     1169.26     1257.05     74.71 o 
   3   8  10      676.31      761.74     55.02 o 
  -7   9  10       26.90       12.95     51.07 o 
  -6   9  10       72.63       73.71     51.95 o 
  -5   9  10     2126.93     2097.16     87.33 o 
  -4   9  10     1262.40     1230.96     69.71 o 
  -3   9  10      283.77      335.63     47.87 o 
  -2   9  10     3020.07     2962.90     88.94 o 
  -1   9  10     1884.26     1974.05     74.21 o 
   0   9  10        1.02       80.03     45.38 o 
   1   9  10      662.89      696.86     66.37 o 
   2   9  10      972.10      860.04     71.97 o 
   3   9  10        0.31      -31.33     60.11 o 
  -6  10  10     1276.13     1228.54     81.15 o 
  -5  10  10      714.93      636.45     68.95 o 
  -4  10  10       82.99       95.56     51.53 o 
  -3  10  10     2892.83     2970.96     92.52 o 
  -2  10  10     4211.84     4296.27    110.61 o 
  -1  10  10     2308.28     2345.89     84.34 o 
   0  10  10     3658.70     3603.07    103.65 o 
   1  10  10     5345.87     5378.16    148.36 o 
   2  10  10     2003.90     1834.48    112.73 o 
  -4  11  10      623.04      673.87     83.77 o 
  -3  11  10     1108.88     1095.09     71.55 o 
  -2  11  10      184.11      158.76     51.33 o 
  -1  11  10      175.92      163.10     57.42 o 
   0  11  10       55.96       64.36     64.74 o 
  -9   1  11       42.49       25.57     48.90 o 
  -8   1  11     3389.41     3807.18    113.37 o 
  -7   1  11     7996.36     8139.95    187.16 o 
  -6   1  11      259.70      369.82     42.02 o 
  -5   1  11     2023.30     2298.11    126.99 o 
  -4   1  11     8744.09     8674.36    145.67 o 
  -3   1  11      332.60      403.35     42.00 o 
  -2   1  11       94.14      115.50     29.35 o 
  -1   1  11     7050.18     6778.70    199.24 o 
   0   1  11     1529.87     1567.58     84.51 o 
   1   1  11        5.09      -29.13     37.84 o 
   2   1  11     8079.25     7894.66    175.45 o 
   3   1  11     6997.45     7103.01    205.21 o 
   4   1  11     1047.14      984.68     69.89 o 
   5   1  11     4176.09     4113.96    162.02 o 
  -9   2  11      182.39      246.28     60.16 o 
  -8   2  11      963.82     1118.13     64.56 o 
  -7   2  11      693.01      744.56     54.16 o 
  -6   2  11     1982.22     2103.55     71.18 o 
  -5   2  11     7313.27     7517.26    146.54 o 
  -4   2  11     6868.44     6683.96    133.39 o 
  -3   2  11     2427.68     2431.48     68.75 o 
  -2   2  11     3445.89     3516.31    134.94 o 
  -1   2  11      162.45      205.73     32.41 o 
   0   2  11      296.61      336.45     49.46 o 
   1   2  11       28.41       22.20     40.73 o 
   2   2  11        8.43      -64.22     42.82 o 
   3   2  11       50.07      -29.05     42.11 o 
   4   2  11        7.79      -71.41     47.60 o 
  -9   3  11      130.47      231.52     61.16 o 
  -8   3  11      118.39      152.47     47.18 o 
  -7   3  11      439.96      512.11     46.97 o 
  -6   3  11      268.20      363.80     32.74 o 
  -5   3  11      108.71       96.51     40.10 o 
  -4   3  11     5280.32     5179.76    127.92 o 
  -3   3  11      997.54     1061.71     47.62 o 
  -2   3  11     1658.72     1764.56     60.61 o 
  -1   3  11    11343.63    11215.58    179.56 o 
   0   3  11     2164.06     2201.40     63.72 o 
   1   3  11       21.69      -27.18     37.93 o 
   2   3  11      395.26      479.01     71.23 o 
   3   3  11       13.30      -31.05     64.29 o 
   4   3  11     1320.75     1153.51     64.22 o 
  -9   4  11        9.87      -12.12     56.47 o 
  -8   4  11      581.12      583.43     78.14 o 
  -7   4  11      880.97     1017.84     93.78 o 
  -6   4  11     2123.37     2194.63     76.86 o 
  -5   4  11       80.34       58.04     41.20 o 
  -4   4  11     2163.70     2167.78     79.35 o 
  -3   4  11     2229.28     2288.50     79.76 o 
  -2   4  11       61.14       20.32     32.51 o 
  -1   4  11       88.23      114.00     34.50 o 
   0   4  11      149.20      106.43     24.85 o 
   1   4  11      973.49      963.64     45.18 o 
   2   4  11     2095.11     2060.07     73.57 o 
   3   4  11       30.87       29.73     52.97 o 
   4   4  11       39.59      -73.62     56.30 o 
  -8   5  11     1140.63     1188.49     72.88 o 
  -7   5  11     1904.11     1818.94     67.08 o 
  -6   5  11      747.08      763.29     47.83 o 
  -5   5  11     1731.73     1724.26     74.65 o 
  -4   5  11     1893.64     1875.74     77.03 o 
  -3   5  11        2.46       -5.77     38.61 o 
  -2   5  11       25.54       34.31     35.39 o 
  -1   5  11      475.53      562.94     53.47 o 
   0   5  11      448.85      423.64     39.12 o 
   1   5  11      144.61      119.22     35.67 o 
   2   5  11      828.98      873.47     81.65 o 
   3   5  11     1066.01      995.00     69.20 o 
   4   5  11      383.58      346.68     62.99 o 
  -8   6  11       42.97       47.46     50.68 o 
  -7   6  11     1935.81     1966.28     86.41 o 
  -6   6  11     2372.99     2504.29     77.10 o 
  -5   6  11      364.22      427.72     51.96 o 
  -4   6  11     1190.46     1195.92     63.28 o 
  -3   6  11     3888.07     3904.67    111.01 o 
  -2   6  11       14.10      -23.77     41.41 o 
  -1   6  11       27.49      -26.89     34.12 o 
   0   6  11     1773.93     1861.74     61.30 o 
   1   6  11       30.52       44.92     41.77 o 
   2   6  11       47.54       29.00     41.81 o 
   3   6  11     1241.59     1306.27     63.41 o 
  -7   7  11     1461.44     1428.44     97.27 o 
  -6   7  11     2596.20     2459.03     79.18 o 
  -5   7  11     3475.32     3665.39    156.60 o 
  -4   7  11     1062.46     1148.30    141.71 o 
  -3   7  11     1152.50     1297.37     83.40 o 
  -2   7  11      575.45      552.40     49.09 o 
  -1   7  11      666.48      580.31     50.22 o 
   0   7  11     1604.73     1552.82     57.95 o 
   1   7  11     2661.21     2643.20     99.39 o 
   2   7  11     3147.37     3076.23    108.63 o 
   3   7  11     3156.20     3146.23     95.09 o 
  -7   8  11      203.34      314.44     89.91 o 
  -6   8  11      137.64       97.39     51.74 o 
  -5   8  11     4508.38     4587.30    128.91 o 
  -4   8  11     1719.16     1737.07    106.61 o 
  -3   8  11      156.99      104.13     49.22 o 
  -2   8  11     1400.43     1371.86     78.25 o 
  -1   8  11      259.69      202.38     47.27 o 
   0   8  11     1005.84     1010.06     63.58 o 
   1   8  11      175.76      156.87     86.87 o 
   2   8  11       15.00      -28.15     58.04 o 
  -6   9  11      593.89      667.16     93.12 o 
  -5   9  11      888.35      792.17     56.17 o 
  -4   9  11      972.06     1038.04     70.02 o 
  -3   9  11     3491.68     3307.89     97.02 o 
  -2   9  11     6021.74     6080.66    150.18 o 
  -1   9  11     2928.13     2894.40     92.35 o 
   0   9  11     3182.85     3377.53    148.38 o 
   1   9  11     2845.33     2892.07    139.60 o 
  -5  10  11      266.84      247.64     60.14 o 
  -4  10  11       28.91       16.62     79.11 o 
  -3  10  11      284.05      338.71     54.37 o 
  -2  10  11      282.13      324.35     53.66 o 
  -1  10  11      655.41      577.24     59.20 o 
   0  10  11      245.29      221.38     65.40 o 
  -9   0  12     1293.62     1351.06    135.53 o 
  -8   0  12     6618.64     7112.90    216.70 o 
  -7   0  12     9358.33     9702.85    488.25 o 
  -6   0  12     2030.99     2045.04     98.44 o 
  -5   0  12     1910.90     1911.89     91.68 o 
  -4   0  12     5836.42     5895.72    140.27 o 
  -3   0  12      200.52      229.91     82.75 o 
  -2   0  12      620.39      467.56     86.08 o 
  -1   0  12     9985.96     9604.10    358.66 o 
   0   0  12     6905.34     6733.92    271.12 o 
   1   0  12     4616.00     4508.11    207.28 o 
   2   0  12    14668.01    14305.69    503.89 o 
   3   0  12     9942.19    10203.06    272.42 o 
   4   0  12     1904.37     1695.77    157.12 o 
  -9   1  12       57.22       40.13     46.00 o 
  -8   1  12      654.37      772.13     65.02 o 
  -7   1  12      466.48      558.89     57.68 o 
  -6   1  12      607.78      583.77     44.96 o 
  -5   1  12     1376.14     1406.98     51.77 o 
  -4   1  12        4.86        1.53     33.97 o 
  -3   1  12       92.19      131.09     33.62 o 
  -2   1  12      273.44      187.16     57.33 o 
  -1   1  12      860.83      869.22     71.01 o 
   0   1  12     2741.11     2694.78    227.08 o 
   1   1  12      742.34      729.25     55.88 o 
   2   1  12      117.76       95.98     50.31 o 
   3   1  12       74.03       41.26     46.20 o 
   4   1  12      150.36       55.52     61.46 o 
  -8   2  12      482.59      534.64     55.98 o 
  -7   2  12     2384.06     2608.42    127.48 o 
  -6   2  12       42.27       11.15     45.33 o 
  -5   2  12     1303.53     1371.97     57.44 o 
  -4   2  12     5817.28     5923.17    127.12 o 
  -3   2  12     1262.31     1294.13     52.58 o 
  -2   2  12      858.84      878.53     45.28 o 
  -1   2  12     4690.30     4553.66    147.04 o 
   0   2  12      685.64      633.23     52.68 o 
   1   2  12       38.83      101.95     47.06 o 
   2   2  12     1045.53     1060.43     64.25 o 
   3   2  12      819.91     1061.00     86.94 o 
  -8   3  12      735.78      758.09     60.54 o 
  -7   3  12      107.65       83.77     49.11 o 
  -6   3  12        2.32        5.16     43.10 o 
  -5   3  12      480.71      515.45     51.35 o 
  -4   3  12      141.21       94.74     37.31 o 
  -3   3  12      842.16     1008.43     81.51 o 
  -2   3  12      523.69      469.87     40.57 o 
  -1   3  12        0.39      -15.54     33.19 o 
   0   3  12     1261.45     1350.97     89.46 o 
   1   3  12       21.97      -67.28     44.85 o 
   2   3  12       67.66       52.30     49.34 o 
   3   3  12      563.95      549.74     66.07 o 
  -8   4  12        3.86       -4.34     77.88 o 
  -7   4  12      228.96      218.47     53.81 o 
  -6   4  12      100.13       46.34     40.41 o 
  -5   4  12       40.97       12.72     42.30 o 
  -4   4  12     1609.39     1542.87     71.60 o 
  -3   4  12      548.12      574.50     45.26 o 
  -2   4  12       48.95       61.85     36.31 o 
  -1   4  12      508.10      556.53     44.07 o 
   0   4  12       85.06       59.77     36.68 o 
   1   4  12     1184.94     1101.44     58.39 o 
   2   4  12       45.86       66.87     75.02 o 
   3   4  12       63.80       22.40     58.06 o 
  -8   5  12        1.42      -34.30     63.88 o 
  -7   5  12     1787.27     1748.93     83.66 o 
  -6   5  12     1791.96     1780.52     68.54 o 
  -5   5  12       99.38       82.24     46.32 o 
  -4   5  12      754.49      793.33     56.87 o 
  -3   5  12      435.62      458.27     44.54 o 
  -2   5  12     3141.61     3081.09     85.20 o 
  -1   5  12     1541.22     1618.85     63.27 o 
   0   5  12      100.70      171.51     38.28 o 
   1   5  12     2018.93     2077.76     75.79 o 
   2   5  12     1035.72     1126.07     99.14 o 
   3   5  12      396.85      409.45     65.15 o 
  -7   6  12     3592.82     3521.91    109.62 o 
  -6   6  12     1272.75     1253.44     60.22 o 
  -5   6  12      155.94      150.24     49.71 o 
  -4   6  12      550.03      472.13     57.79 o 
  -3   6  12      276.23      215.71     48.65 o 
  -2   6  12      416.41      407.50     48.11 o 
  -1   6  12     1532.15     1366.00     62.50 o 
   0   6  12     2030.66     2091.58     68.61 o 
   1   6  12     4190.07     4118.80    135.63 o 
   2   6  12     5521.71     5297.59    184.52 o 
  -7   7  12       48.95       30.01     51.62 o 
  -6   7  12       89.59       48.26     44.10 o 
  -5   7  12     1919.17     1765.90    122.11 o 
  -4   7  12        7.51      -19.19     48.56 o 
  -3   7  12      338.77      274.92     52.52 o 
  -2   7  12      112.40       66.10     43.38 o 
  -1   7  12      323.78      294.67     43.84 o 
   0   7  12     1947.12     1744.55     88.59 o 
   1   7  12        6.48       32.98     86.19 o 
   2   7  12      168.45       90.28     62.23 o 
  -6   8  12     2991.88     3074.40    106.52 o 
  -5   8  12     1968.27     1942.66    216.57 o 
  -4   8  12     2844.07     2775.51    102.95 o 
  -3   8  12     4859.55     4940.96    144.37 o 
  -2   8  12     5098.13     5052.17    122.27 o 
  -1   8  12     2734.32     2698.31     90.04 o 
   0   8  12     2812.56     2825.40    107.84 o 
   1   8  12     3203.14     3322.93    164.58 o 
  -5   9  12      233.33      342.51     61.68 o 
  -4   9  12        4.62      -97.07     79.52 o 
  -3   9  12      168.49       90.73     73.69 o 
  -2   9  12        0.27      -33.53     49.80 o 
  -1   9  12       64.18       84.74     45.52 o 
   0   9  12      820.52      830.34     75.12 o 
  -8   1  13     3206.50     3348.85    100.13 o 
  -7   1  13     2483.48     2782.90     88.28 o 
  -6   1  13       17.90       13.61     47.25 o 
  -5   1  13     1248.93     1309.52     59.02 o 
  -4   1  13     4539.07     4402.82    168.21 o 
  -3   1  13      317.57      333.63     63.96 o 
  -2   1  13      742.76      651.48     70.51 o 
  -1   1  13     7648.85     7348.54    209.46 o 
   0   1  13     3015.11     2872.47    118.07 o 
   1   1  13     1131.17     1110.69     66.68 o 
   2   1  13     4095.08     3995.13    119.50 o 
  -8   2  13       45.85       94.13     57.85 o 
  -7   2  13      231.79      203.23     55.66 o 
  -6   2  13      292.69      303.39     47.57 o 
  -5   2  13      104.61      143.32     41.77 o 
  -4   2  13     2699.78     3001.08     85.06 o 
  -3   2  13     5490.15     5519.31    175.08 o 
  -2   2  13     2989.63     2899.30    119.21 o 
  -1   2  13     3289.69     3267.06    251.80 o 
   0   2  13     2827.08     2882.66    121.17 o 
   1   2  13      380.72      456.08     60.30 o 
   2   2  13        2.18      -77.02     51.35 o 
  -8   3  13      623.80      623.71     78.44 o 
  -7   3  13     1310.44     1524.96     80.96 o 
  -6   3  13      311.77      332.56     48.15 o 
  -5   3  13     2162.76     2210.30     77.36 o 
  -4   3  13     4866.04     5054.30    122.23 o 
  -3   3  13      202.61      232.35     41.59 o 
  -2   3  13       72.92       99.16     59.94 o 
  -1   3  13      519.81      630.77     71.65 o 
   0   3  13       74.91       12.77     59.27 o 
   1   3  13      643.35      590.09     60.04 o 
   2   3  13       59.12      -95.86     66.60 o 
  -7   4  13     1011.99     1003.55     73.91 o 
  -6   4  13      154.15       46.17     50.55 o 
  -5   4  13      989.84     1045.29     58.29 o 
  -4   4  13      137.88      110.70     42.14 o 
  -3   4  13      129.06      238.91     43.57 o 
  -2   4  13     3143.38     3147.24     87.40 o 
  -1   4  13     1337.15     1344.99     88.63 o 
   0   4  13        0.92      -29.44    118.59 o 
   1   4  13      141.56      134.47     64.32 o 
   2   4  13       23.31      -95.83     63.89 o 
  -7   5  13      530.33      593.59     65.23 o 
  -6   5  13      107.64       62.85     52.21 o 
  -5   5  13      311.79      346.26     55.06 o 
  -4   5  13      461.82      453.15     67.90 o 
  -3   5  13      155.54      193.38     44.07 o 
  -2   5  13      410.02      494.80     59.41 o 
  -1   5  13     1735.21     1716.99     68.98 o 
   0   5  13     1476.29     1471.12    126.97 o 
   1   5  13     1422.93     1614.43    229.41 o 
  -6   6  13      167.70      174.55     47.79 o 
  -5   6  13     2262.89     2253.64     94.39 o 
  -4   6  13      460.26      518.57     69.96 o 
  -3   6  13      173.60      137.61     45.71 o 
  -2   6  13     2891.66     2930.26    128.07 o 
  -1   6  13     1484.60     1429.85     68.21 o 
   0   6  13       21.09       -1.46     48.93 o 
   1   6  13     1052.99     1051.12    158.85 o 
  -5   7  13      907.48      859.46     69.24 o 
  -4   7  13      537.27      541.37     63.46 o 
  -3   7  13     1947.21     1962.88    113.55 o 
  -2   7  13     2052.68     2018.15    124.28 o 
  -1   7  13     2244.17     2252.37     82.44 o 
   0   7  13     3848.17     3850.11    196.56 o 
  -4   8  13     1366.52     1427.25    103.77 o 
  -3   8  13     2990.98     3212.64    152.54 o 
  -2   8  13      289.52      280.90     52.16 o 
  -1   8  13     1303.02     1270.69     92.86 o 
  -7   0  14      245.70      328.36    123.32 o 
  -6   0  14      795.22      880.78    130.65 o 
  -5   0  14       17.64       85.53     99.84 o 
  -4   0  14     1221.68     1323.56    131.13 o 
  -3   0  14       95.96      130.06     91.30 o 
  -2   0  14     1905.08     1956.13    144.09 o 
  -1   0  14     4460.73     4335.24    214.53 o 
   0   0  14      741.58      750.99    109.50 o 
   1   0  14      107.98      171.94     66.49 o 
  -7   1  14      617.54      723.64     68.26 o 
  -6   1  14      924.02     1041.77    133.54 o 
  -5   1  14     1322.10     1411.46     98.70 o 
  -4   1  14     2122.50     1999.99    108.91 o 
  -3   1  14     2785.97     2616.15    175.62 o 
  -2   1  14      647.81      571.22     72.80 o 
  -1   1  14      519.74      568.97     74.05 o 
   0   1  14       55.55       80.62     51.25 o 
   1   1  14      197.12      160.19     56.66 o 
  -7   2  14     2680.16     2629.65    107.03 o 
  -6   2  14      379.03      383.33     51.79 o 
  -5   2  14     1740.14     1863.50    107.85 o 
  -4   2  14     2731.96     2853.50    215.20 o 
  -3   2  14      143.42      204.41    125.04 o 
  -2   2  14      344.33      307.54     69.98 o 
  -1   2  14     1624.06     1632.12     95.29 o 
   0   2  14        8.38      -80.86     62.19 o 
   1   2  14      147.63       78.74     56.22 o 
  -6   3  14      483.19      657.57     60.73 o 
  -5   3  14        0.73       -2.72     44.78 o 
  -4   3  14      678.38      809.91     84.98 o 
  -3   3  14      655.35      701.31     93.41 o 
  -2   3  14        0.80      -74.50     77.52 o 
  -1   3  14       80.82       53.25    117.23 o 
   0   3  14      624.39      734.93     78.85 o 
   1   3  14      150.74       47.93     66.43 o 
  -6   4  14     1478.49     1602.46     72.54 o 
  -5   4  14     2706.32     2768.12     90.92 o 
  -4   4  14     2826.76     2868.72    124.17 o 
  -3   4  14      683.14      684.83     82.24 o 
  -2   4  14      722.12      682.71     79.51 o 
  -1   4  14     1836.97     1955.09    105.68 o 
   0   4  14      424.69      472.81     75.66 o 
  -5   5  14     4609.47     4638.66    212.36 o 
  -4   5  14     1359.76     1380.37     66.02 o 
  -3   5  14      908.62      835.22     57.70 o 
  -2   5  14     3118.30     3149.58    136.50 o 
  -1   5  14      226.74      303.98     73.95 o 
  -4   6  14      603.63      605.34     67.79 o 
  -3   6  14      820.40      885.97     68.84 o 
  -2   6  14     2753.27     2891.50     99.71 o 
  -5   1  15      536.18      528.75     83.63 o 
  -4   1  15     1896.53     2000.27    125.92 o 
  -3   1  15        2.34      -17.47     67.49 o 
  -2   1  15      246.03      309.33     74.16 o 
  -1   1  15     2525.50     2608.94    123.66 o 
  -5   2  15      181.94      107.87     76.41 o 
  -4   2  15      731.32      697.57     86.09 o 
  -3   2  15        4.69       -2.68     67.77 o 
  -2   2  15      525.87      471.72     76.32 o 
  -1   2  15      636.03      766.86    140.86 o 
  -4   3  15     2358.16     2389.71    126.07 o 
  -3   3  15       80.11       67.33    129.13 o 
  -2   3  15      421.21      315.76     76.18 o 
                                                 
